# Supplementary material for: Socio-demographic and clinical predictors of medication adherence among psychiatric outpatients in Mozambique: A two-year longitudinal survival analysis
Source: PLOS Ment Health. 2025 Feb 3;2(2):e0000236. doi: 10.1371/journal.pmen.0000236 (PMC12798487; doi:10.1371/journal.pmen.0000236)
Supplement: S1 Data — (XLSX) [file pmen.0000236.s002.xlsx]

## Sheet: Saia_LMM_V4_final
Patient_ID	DiastolicBloodPressure	Date.of.Followup.Appt	Weight	SystolicBloodPressure	next_followup_date	BMI	consult_date_today	Date.of.last.consult	Medication_duration	Adherance.outcome.	visit_count	Region	Sex	date_enrolled	Age	facility	WD_trueBL_all	MaritalStatus.	HIVStatus	TBStatus	AlcoholUse	DrugUse	Thoughts of suicide	IsPatientPregnant	FamilyPlanUse	Primary Diagnosis	PrimaryMedication
2906R	79	---	58	129	2023-07-12	22.38	2023-06-13	2023-06-13	30	0	1	1	female	2023-06-13	31	13	12	Single	Unknown	Unknown	Never Alcohol user	Never drug user	NA	NA	NA	Epilepsy	Carbamazepine
2906R	79	2023-07-13	58	120	2023-08-11	22.38	2023-07-13	2023-07-13	30	1	2	1	female	2023-06-13	31	13	NA	Single	Unknown	Unknown	Never Alcohol user	Never drug user	No	No	No	Epilepsy	Carbamazepine
2906R	81	2023-08-11	58	122	2023-09-22	22.38	2023-08-11	2023-08-11	30	1	3	1	female	2023-06-13	31	13	NA	Single	Unknown	Unknown	Never Alcohol user	Never drug user	No	No	No	Epilepsy	Carbamazepine
2906R	91	2023-09-13	56	118	2023-10-11	21.6	2023-09-13	2023-09-13	30	0	4	1	female	2023-06-13	31	13	NA	Single	Unknown	Unknown	Never Alcohol user	Never drug user	No	No	No	Epilepsy	Carbamazepine
2238E	81	---	43	120	2022-10-21	18.86	2022-09-21	2022-09-21	30	0	1	1	male	2022-09-21	21	12	11	Single	No	No	Never Alcohol user	Never drug user	NA	NA	NA	Epilepsy	Carbamazepine
8403H	91	---	37	136	2022-04-08	14.27	2022-03-08	2022-03-08	30	0	1	1	female	2022-03-08	41	13	11	Common-law	No	No	Never Alcohol user	Past drug user	NA	NA	NA	Schizophrenia	Fluphenazine
8403H	81	2022-04-18	41	125	2022-05-17	15.82	2022-04-18	2022-04-18	30	0	2	1	female	2022-03-08	41	13	5	Common-law	No	No	Never Alcohol user	Past drug user	No	No	Yes	Schizophrenia	Fluphenazine
8403H	73	2022-05-17	40	107	2022-06-16	18.26	2022-05-17	2022-05-17	30	1	3	1	female	2022-03-08	41	13	2	Common-law	No	No	Never Alcohol user	Past drug user	No	No	Yes	Delusional disorder	Fluphenazine
8403H	84	2022-06-20	41	123	2022-07-19	18.72	2022-06-20	2022-06-20	30	0	4	1	female	2022-03-08	41	13	3	Common-law	No	No	Never Alcohol user	Past drug user	No	No	No	Delusional disorder	Fluphenazine
8403H	91	2022-07-19	41	127	2022-08-18	18.72	2022-07-19	2022-07-19	30	1	5	1	female	2022-03-08	41	13	3	Common-law	No	No	Never Alcohol user	Past drug user	No	No	No	Delusional disorder	Thioridazine
8403H	86	2022-08-18	46	121	2022-09-17	22.49	2022-08-18	2022-08-18	30	1	6	1	female	2022-03-08	41	13	3	Common-law	No	No	Never Alcohol user	Past drug user	No	No	No	Delusional disorder	Thioridazine
8403H	84	2022-09-19	46	123	2022-10-18	21	2022-09-19	2022-09-19	30	0	7	1	female	2022-03-08	41	13	4	Common-law	No	No	Never Alcohol user	Past drug user	No	No	No	Delusional disorder	Thioridazine
3491U	72	---	53	111	2022-05-24	21.78	2022-04-26	2022-04-26	30	0	1	2	male	2022-04-26	19	1	13	Single	Yes	Unknown	Never Alcohol user	Never drug user	NA	NA	NA	Epilepsy	Carbamazepine
2688Z	80	---	46.3	130	2023-04-21	18.09	2023-03-24	2023-03-24	30	0	1	1	female	2023-03-24	70	14	12	Widowed	No	Unknown	Never Alcohol user	Never drug user	NA	NA	NA	Epilepsy	Carbamazepine
2688Z	80	2023-04-21	46.3	120	2023-05-19	18.09	2023-04-21	2023-04-21	30	1	2	1	female	2023-03-24	70	14	14	Widowed	No	Unknown	Never Alcohol user	Never drug user	No	No	No	Epilepsy	Carbamazepine
2688Z	81	2023-05-16	46.2	120	2023-06-14	18.05	2023-05-16	2023-05-16	30	1	3	1	female	2023-03-24	70	14	13	Widowed	No	Unknown	Never Alcohol user	Never drug user	No	No	No	Epilepsy	Carbamazepine
2688Z	NA	2023-06-12	46.3	110	2023-07-10	18.09	2023-06-12	2023-06-12	30	1	4	1	female	2023-03-24	70	14	11	Widowed	No	Unknown	Never Alcohol user	Never drug user	No	No	No	Epilepsy	Carbamazepine
2688Z	80	2023-07-18	46.5	100	2023-08-26	18.16	2023-07-18	2023-07-18	30	0	5	1	female	2023-03-24	70	14	12	Widowed	No	Unknown	Never Alcohol user	Never drug user	No	No	No	Epilepsy	Carbamazepine
2688Z	76	2023-08-16	46.5	104	2023-09-14	18.16	2023-08-16	2023-08-16	30	1	6	1	female	2023-03-24	70	14	15	Widowed	No	Unknown	Never Alcohol user	Never drug user	No	No	No	Epilepsy	Carbamazepine
2688Z	80	2023-09-15	46.6	108	2023-10-13	18.2	2023-09-15	2023-09-15	30	1	7	1	female	2023-03-24	70	14	14	Widowed	No	Unknown	Never Alcohol user	Never drug user	No	No	No	Epilepsy	Carbamazepine
2688Z	86	2023-11-14	46	134	2023-12-12	17.97	2023-11-14	2023-11-14	30	0	8	1	female	2023-03-24	70	14	16	Widowed	No	Unknown	Never Alcohol user	Never drug user	No	No	No	Epilepsy	Carbamazepine
4938X	80	---	42.5	120	2023-10-03	20.5	2023-09-05	2023-09-05	30	0	1	1	female	2023-09-05	21	14	16	NA	Yes	No	Never Alcohol user	Never drug user	NA	NA	NA	Epilepsy	Sodium Valproate
4938X	80	2023-10-10	42	120	2023-11-08	20.25	2023-10-10	2023-10-10	30	0	2	1	female	2023-09-05	21	14	15	NA	Yes	No	Never Alcohol user	Never drug user	No	No	No	Epilepsy	Sodium Valproate
4938X	76	2023-11-06	42.5	110	2023-12-09	20.5	2023-11-06	2023-11-06	30	1	3	1	female	2023-09-05	21	14	18	NA	Yes	No	Never Alcohol user	Never drug user	No	No	No	Epilepsy	Carbamazepine
4938X	80	2023-12-12	42	110	2024-01-12	20.25	2023-12-12	2023-12-12	30	0	4	1	female	2023-09-05	21	14	17	NA	Yes	No	Never Alcohol user	Never drug user	No	No	No	Epilepsy	Sodium Valproate
4445J	NA	2023-10-06	0	0	2023-11-03	0	2023-10-06	2023-10-06	30	1	8	1	male	2022-03-16	40	13	0	Single	No	Unknown	Never Alcohol user	Never drug user	No	No	No	Epilepsy	NA
5811S	80	---	61	120	2022-09-01	25.07	2022-08-01	2022-08-01	30	0	1	1	male	2022-08-01	31	12	17	Single	No	No	Never Alcohol user	Never drug user	NA	NA	NA	Delusional disorder	Chlorpromazine
5811S	80	2022-09-01	60	121	2022-09-30	24.65	2022-09-01	2022-09-01	30	0	2	1	male	2022-08-01	31	12	16	Single	No	No	Never Alcohol user	Never drug user	No	No	No	Delusional disorder	Chlorpromazine
8536N	70	---	53	120	2022-09-25	19.95	2022-08-25	2022-08-25	30	0	1	1	female	2022-08-25	28	12	19	Married	No	No	Never Alcohol user	Never drug user	NA	NA	NA	Delusional disorder	Chlorpromazine
8536N	81	2022-09-25	52	120	2022-10-25	19.57	2022-09-25	2022-09-25	30	0	2	1	female	2022-08-25	28	12	NA	Married	No	No	Never Alcohol user	Never drug user	No	No	No	Delusional disorder	Chlorpromazine
2370C	73	---	52	117	2023-08-15	20.31	2023-07-18	2023-07-18	30	0	1	2	male	2023-07-18	18	1	10	Single	Unknown	Unknown	Never Alcohol user	Never drug user	NA	NA	NA	Schizophrenia	Haloperidol
2370C	70	2023-11-13	52	119	2024-01-11	20.31	2023-11-13	2023-11-13	30	0	2	2	male	2023-07-18	18	1	10	Single	Unknown	Unknown	Never Alcohol user	Never drug user	No	No	No	Schizophrenia	Haloperidol
4409O	70	---	53	110	2022-03-25	20.7	2022-02-28	2022-02-28	30	0	1	1	female	2022-02-28	38	14	12	Common-law	No	No	Never Alcohol user	Never drug user	NA	NA	NA	Nonorganic sleep disorders	Amitriptyline
2952Y	NA	---	0	0	2023-09-29	0	2023-08-30	2023-08-30	30	0	1	1	male	2023-08-30	62	13	22	Common-law	No	No	Current Alcohol user	Current drug user	NA	NA	NA	Dementia	Haloperidol
1177W	NA	---	0	0	2024-01-19	0	2023-12-22	2023-12-22	30	0	1	1	male	2023-12-22	33	12	20	Single	Unknown	Unknown	Never Alcohol user	Never drug user	NA	NA	NA	Epilepsy	Carbamazepine
2440J	NA	---	0	0	2023-12-15	0	2023-11-15	2023-11-15	30	0	1	1	female	2023-11-15	62	12	24	Single	Unknown	Unknown	Never Alcohol user	Never drug user	NA	NA	NA	Bipolar affective disorder	Carbamazepine
5511Z	73	---	61	121	2022-08-25	22.96	2022-07-27	2022-07-21	30	0	1	1	male	2022-07-21	21	12	13	Single	Unknown	Unknown	Never Alcohol user	Never drug user	NA	NA	NA	Epilepsy	Carbamazepine
2440J	NA	2024-01-12	0	0	2024-02-11	0	2024-01-12	2024-01-12	30	1	3	1	female	2023-11-15	62	12	18	Single	Unknown	Unknown	Never Alcohol user	Never drug user	No	No	No	Bipolar affective disorder	Carbamazepine
1554O	66	---	64	102	2023-05-10	23.51	2023-04-11	2023-04-11	30	0	1	2	female	2023-04-11	22	7	5	Single	No	Unknown	Never Alcohol user	Never drug user	NA	NA	NA	Schizophrenia	Haloperidol
1554O	69	2023-06-09	64	106	2023-07-10	23.51	2023-06-09	2023-06-09	30	0	2	2	female	2023-04-11	22	7	2	Single	No	Unknown	Never Alcohol user	Never drug user	No	No	No	Schizophrenia	Haloperidol
1554O	72	2023-07-10	64	130	2023-08-10	23.51	2023-07-10	2023-07-10	30	0	3	2	female	2023-04-11	22	7	2	Single	No	Unknown	Never Alcohol user	Never drug user	No	No	No	Schizophrenia	Haloperidol
1554O	81	2023-08-10	66	139	2023-09-08	24.24	2023-08-10	2023-08-10	30	0	4	2	female	2023-04-11	22	7	0	Single	No	Unknown	Never Alcohol user	Never drug user	No	No	No	Schizophrenia	Haloperidol
1554O	63	2023-09-08	66	129	2023-10-09	24.24	2023-09-08	2023-09-08	30	1	5	2	female	2023-04-11	22	7	0	Single	No	Unknown	Never Alcohol user	Never drug user	No	No	No	Schizophrenia	Haloperidol
1554O	72	2023-11-06	68	131	2023-12-06	24.98	2023-11-06	2023-11-06	30	0	6	2	female	2023-04-11	22	7	8	Single	No	Unknown	Never Alcohol user	Never drug user	No	No	No	Schizophrenia	Haloperidol
5788P	75	---	61	125	2023-08-28	21.11	2023-07-27	2023-07-27	30	0	1	2	male	2023-07-27	19	5	7	Single	No	No	Never Alcohol user	Never drug user	NA	NA	NA	Epilepsy	Carbamazepine
6646Y	105	---	68	140	2023-08-10	22.99	2023-07-10	2023-07-10	30	0	1	2	male	2023-07-10	38	8	8	Married	No	No	Past Alcohol user	Never drug user	NA	NA	NA	Dementia	Carbamazepine
9314J	80	---	65	110	2023-06-20	22.49	2023-05-07	2023-05-07	15	0	1	2	male	2023-05-07	33	5	3	Single	Yes	Unknown	Past Alcohol user	Past drug user	NA	NA	NA	Nonorganic sleep disorders	Amitriptyline
9314J	77	2023-06-19	73	132	2023-07-18	25.26	2023-06-19	2023-06-19	30	0	2	2	male	2023-05-07	33	5	8	Single	Yes	Unknown	Past Alcohol user	Past drug user	No	No	No	Nonorganic sleep disorders	Amitriptyline
9314J	86	2023-07-24	74	133	2023-08-24	25.61	2023-07-24	2023-07-24	30	0	3	2	male	2023-05-07	33	5	15	Single	Yes	Unknown	Past Alcohol user	Past drug user	No	No	No	Nonorganic sleep disorders	Amitriptyline
9314J	73	2023-08-24	74	132	2023-09-24	25.61	2023-08-24	2023-08-24	30	0	4	2	male	2023-05-07	33	5	12	Single	Yes	Unknown	Past Alcohol user	Past drug user	No	No	No	Nonorganic sleep disorders	Amitriptyline
9314J	75	2023-09-26	75	133	2023-10-27	25.95	2023-09-26	2023-09-26	30	0	5	2	male	2023-05-07	33	5	5	Single	Yes	Unknown	Past Alcohol user	Past drug user	No	No	No	Nonorganic sleep disorders	Amitriptyline
4162Q	62	---	52	97	2023-02-11	23.74	2023-01-12	2023-01-12	30	0	1	1	male	2023-01-12	52	16	9	Separated	No	Yes	Current Alcohol user	Never drug user	NA	NA	NA	Epilepsy	Carbamazepine
1024A	NA	---	0	0	2022-05-17	0	2022-04-18	2022-04-18	30	0	1	1	female	2022-04-18	17	13	3	Single	No	Unknown	Current Alcohol user	Current drug user	NA	NA	NA	Mental and behavioral disorders due to multiple drug use	Amitriptyline
9941C	79	---	62	120	2022-08-05	19.79	2022-07-09	2022-07-09	30	0	1	2	male	2022-07-09	20	1	12	Single	Yes	Unknown	Current Alcohol user	Current drug user	NA	NA	NA	Mental and behavioral disorders due to multiple drug use	Thioridazine
9941C	74	2022-10-24	0	120	2022-11-22	0	2022-10-24	2022-10-24	30	0	2	2	male	2022-07-09	20	1	10	Single	Yes	Unknown	Current Alcohol user	Current drug user	No	No	No	Mental and behavioral disorders due to multiple drug use	Thioridazine
5511Z	80	2022-08-28	60	119	2022-09-22	22.58	2022-08-28	2022-08-28	30	0	2	1	male	2022-07-21	21	12	11	Single	Unknown	Unknown	Never Alcohol user	Never drug user	No	No	No	Epilepsy	Carbamazepine
5511Z	NA	2022-09-28	60	0	2022-10-22	22.58	2022-09-28	2022-09-28	30	0	3	1	male	2022-07-21	21	12	10	Single	Unknown	Unknown	Never Alcohol user	Never drug user	No	No	No	Epilepsy	Carbamazepine
1342X	61	2023-09-05	55.2	115	2023-10-03	20.52	2023-09-05	2023-09-05	30	0	3	1	male	2023-01-17	16	12	16	Single	Unknown	Unknown	Never Alcohol user	Never drug user	No	No	No	Delusional disorder	Carbamazepine
7282W	80	---	65	120	2022-06-25	20.75	2022-05-27	2022-05-27	30	0	1	1	male	2022-05-27	27	14	20	Single	No	Unknown	Never Alcohol user	Never drug user	NA	NA	NA	Epilepsy	Carbamazepine
9391Q	82	---	51	121	2023-07-06	21.5	2023-06-07	2023-06-07	30	0	1	1	female	2023-06-07	15	13	0	Single	Unknown	Unknown	Never Alcohol user	Never drug user	NA	NA	NA	Epilepsy	Carbamazepine
7876L	79	---	48	111	2022-12-02	18.75	2022-11-01	2022-11-01	30	0	1	2	female	2022-11-01	20	8	4	Single	No	No	Never Alcohol user	Never drug user	NA	NA	NA	Epilepsy	Sodium Valproate
7876L	79	2022-11-30	48	112	2022-12-30	18.75	2022-11-30	2022-11-30	30	1	2	2	female	2022-11-01	20	8	3	Single	No	No	Never Alcohol user	Never drug user	No	No	No	Epilepsy	Sodium Valproate
2961H	84	---	49	123	2022-07-22	18	2022-06-23	2022-06-23	30	0	1	1	male	2022-06-23	67	13	7	Married	Unknown	Unknown	Current Alcohol user	Current drug user	NA	NA	NA	Epilepsy	Carbamazepine
2961H	83	2022-09-14	0	126	2022-10-13	0	2022-09-14	2022-09-14	30	0	2	1	male	2022-06-23	67	13	5	Married	Unknown	Unknown	Current Alcohol user	Current drug user	No	No	No	Epilepsy	Carbamazepine
2961H	NA	2022-11-01	50	0	2022-11-30	18.37	2022-11-01	2022-11-01	30	0	3	1	male	2022-06-23	67	13	NA	Married	Unknown	Unknown	Current Alcohol user	Current drug user	No	No	No	Epilepsy	Carbamazepine
2961H	78	2023-07-06	50	122	2023-08-05	18.37	2023-07-06	2023-07-06	30	0	4	1	male	2022-06-23	67	13	5	Married	Unknown	Unknown	Current Alcohol user	Current drug user	No	No	No	Epilepsy	Carbamazepine
2961H	79	2023-11-23	50	124	2023-12-21	18.37	2023-11-23	2023-11-23	30	0	5	1	male	2022-06-23	67	13	6	Married	Unknown	Unknown	Current Alcohol user	Current drug user	No	No	No	Epilepsy	Carbamazepine
6780M	70	---	55	120	2023-03-10	20.2	2023-02-13	2023-02-13	30	0	1	1	female	2023-02-13	20	14	11	Common-law	Yes	Yes	Past Alcohol user	Never drug user	NA	NA	NA	Epilepsy	Carbamazepine
6780M	80	2023-03-14	55	112	2023-04-12	20.2	2023-03-14	2023-03-14	30	1	2	1	female	2023-02-13	20	14	12	Common-law	Yes	Yes	Past Alcohol user	Never drug user	No	No	No	Epilepsy	Carbamazepine
6780M	80	2023-04-10	55	110	2023-05-08	20.2	2023-04-10	2023-04-10	30	0	3	1	female	2023-02-13	20	14	13	Common-law	Yes	Yes	Past Alcohol user	Never drug user	No	No	No	Epilepsy	Carbamazepine
6780M	80	2023-05-10	55	112	2023-06-08	20.2	2023-05-10	2023-05-10	30	1	4	1	female	2023-02-13	20	14	14	Common-law	Yes	Yes	Past Alcohol user	Never drug user	No	No	No	Epilepsy	Carbamazepine
6780M	80	2023-06-13	55	110	2023-07-11	20.2	2023-06-13	2023-06-13	30	0	5	1	female	2023-02-13	20	14	11	Common-law	Yes	Yes	Past Alcohol user	Never drug user	No	No	No	Epilepsy	Carbamazepine
6780M	76	2023-07-13	55	108	2023-08-11	20.2	2023-07-13	2023-07-13	30	1	6	1	female	2023-02-13	20	14	10	Common-law	Yes	Yes	Past Alcohol user	Never drug user	No	No	No	Epilepsy	Carbamazepine
6780M	78	2023-08-10	55	100	2023-09-08	20.2	2023-08-10	2023-08-10	30	1	7	1	female	2023-02-13	20	14	14	Common-law	Yes	Yes	Past Alcohol user	Never drug user	No	No	No	Epilepsy	Carbamazepine
6780M	80	2023-09-18	55	110	2023-10-16	20.2	2023-09-18	2023-09-18	30	0	8	1	female	2023-02-13	20	14	15	Common-law	Yes	Yes	Past Alcohol user	Never drug user	No	No	No	Epilepsy	Carbamazepine
6780M	80	2023-10-31	55	118	2023-11-30	20.2	2023-10-31	2023-10-31	30	0	9	1	female	2023-02-13	20	14	16	Common-law	Yes	Yes	Past Alcohol user	Never drug user	No	No	No	Epilepsy	Carbamazepine
7376P	92	---	62	126	2022-08-16	20.96	2022-08-10	2022-08-10	7	0	1	2	male	2022-08-10	32	8	4	Married	No	No	Current Alcohol user	Current drug user	NA	NA	NA	Schizophrenia	Thioridazine
7376P	81	2022-08-16	63	120	2022-09-16	21.3	2022-08-16	2022-08-16	30	1	2	2	male	2022-08-10	32	8	NA	Married	No	No	Current Alcohol user	Current drug user	No	No	No	Schizophrenia	Thioridazine
7376P	79	2022-11-18	64	111	2022-12-19	21.63	2022-11-18	2022-11-18	30	0	3	2	male	2022-08-10	32	8	NA	Married	No	No	Current Alcohol user	Current drug user	No	No	No	Schizophrenia	Chlorpromazine
7376P	80	2023-02-10	67	120	2023-04-10	22.65	2023-02-10	2023-02-10	60	0	4	2	male	2022-08-10	32	8	NA	Married	No	No	Current Alcohol user	Current drug user	No	No	No	Schizophrenia	Haloperidol
7376P	82	2023-04-10	68	121	2023-06-10	22.99	2023-04-10	2023-04-10	60	1	5	2	male	2022-08-10	32	8	4	Married	No	No	Current Alcohol user	Current drug user	No	No	No	Phobic anxiety disorders	Thioridazine
7376P	NA	2023-06-10	0	0	2023-07-13	0	2023-06-10	2023-06-10	60	0	6	2	male	2022-08-10	32	8	5	Married	No	No	Current Alcohol user	Current drug user	No	No	No	Schizophrenia	Thioridazine
7376P	81	2023-10-02	68	120	2023-11-03	22.99	2023-10-02	2023-10-02	60	0	7	2	male	2022-08-10	32	8	5	Married	No	No	Current Alcohol user	Current drug user	No	No	No	Schizophrenia	Thioridazine
7376P	NA	2023-11-03	0	0	2024-01-04	0	2023-11-03	2023-11-03	60	1	8	2	male	2022-08-10	32	8	6	Married	No	No	Current Alcohol user	Current drug user	No	No	No	Schizophrenia	Thioridazine
8790C	83	---	45	127	2023-07-28	20	2023-06-29	2023-06-29	30	0	1	1	female	2023-06-29	24	13	13	Single	No	Unknown	Never Alcohol user	Never drug user	NA	NA	NA	Schizophrenia	Haloperidol
8790C	78	2023-07-13	45	120	2023-08-11	20	2023-07-13	2023-07-13	30	1	2	1	female	2023-06-29	24	13	NA	Single	No	Unknown	Never Alcohol user	Never drug user	No	No	No	Schizophrenia	Haloperidol
5310O	NA	---	0	0	2024-01-18	0	2023-12-21	2023-12-21	30	0	1	1	female	2023-12-21	20	12	18	Single	Unknown	Unknown	NA	NA	NA	NA	NA	Epilepsy	Carbamazepine
6651T	82	2022-12-15	63	131	2023-01-18	21.8	2022-12-15	2022-12-15	30	0	2	2	male	2022-09-15	37	7	0	Common-law	No	No	Current Alcohol user	Never drug user	No	No	No	Sexual dysfunction not caused by organic disorder	B complex
8631N	72	2022-09-20	55	126	2022-11-26	20.96	2022-09-20	2022-09-20	30	0	3	1	male	2022-05-26	22	14	16	Single	No	Unknown	Never Alcohol user	Never drug user	No	No	No	Delusional disorder	NA
6359W	80	2023-06-02	64	120	2023-06-20	20.43	2023-06-02	2023-06-02	30	1	5	1	male	2023-02-07	33	14	11	Separated	Unknown	Unknown	Current Alcohol user	Current drug user	No	No	No	Mental and behavioral disorders due to multiple drug use	NA
3165V	73	---	58	102	2022-03-21	22.66	2022-02-23	2022-02-23	30	0	1	1	female	2022-02-23	23	14	13	Separated	No	No	Never Alcohol user	Never drug user	NA	NA	NA	Epilepsy	Carbamazepine
3165V	70	2022-03-08	58	100	2022-04-16	22.66	2022-03-08	2022-03-08	30	1	2	1	female	2022-02-23	23	14	13	Separated	No	No	Never Alcohol user	Never drug user	No	No	No	Epilepsy	Carbamazepine
3165V	75	2022-04-06	58	110	2022-05-02	22.66	2022-04-06	2022-04-06	30	1	3	1	female	2022-02-23	23	14	13	Separated	No	No	Never Alcohol user	Never drug user	No	No	No	Epilepsy	Carbamazepine
3165V	80	2022-08-05	58	120	2022-09-04	22.66	2022-08-05	2022-08-05	30	0	4	1	female	2022-02-23	23	14	14	Separated	No	No	Never Alcohol user	Never drug user	No	No	No	Epilepsy	Carbamazepine
3165V	80	2022-09-30	58	120	2022-10-28	22.66	2022-09-30	2022-09-30	30	0	5	1	female	2022-02-23	23	14	13	Separated	No	No	Never Alcohol user	Never drug user	No	No	No	Epilepsy	Carbamazepine
3165V	72	2022-10-28	59	112	2022-11-26	23.05	2022-10-28	2022-10-28	30	1	6	1	female	2022-02-23	23	14	12	Separated	No	No	Never Alcohol user	Never drug user	No	No	No	Epilepsy	Carbamazepine
3165V	76	2023-02-01	59	110	2023-02-28	23.05	2023-02-01	2023-02-01	30	0	7	1	female	2022-02-23	23	14	11	Separated	No	No	Never Alcohol user	Never drug user	No	No	No	Epilepsy	Carbamazepine
3165V	80	2023-04-05	59	112	2023-05-03	23.05	2023-04-05	2023-04-05	30	0	8	1	female	2022-02-23	23	14	14	Separated	No	No	Never Alcohol user	Never drug user	No	No	No	Epilepsy	Carbamazepine
3165V	80	2023-05-03	59	110	2023-06-01	23.05	2023-05-03	2023-05-03	30	1	9	1	female	2022-02-23	23	14	13	Separated	No	No	Never Alcohol user	Never drug user	No	No	No	Epilepsy	Carbamazepine
3165V	80	2023-05-29	59	120	2023-06-27	23.05	2023-05-29	2023-05-29	30	1	10	1	female	2022-02-23	23	14	14	Separated	No	No	Never Alcohol user	Never drug user	No	No	No	Epilepsy	Carbamazepine
3165V	76	2023-07-17	59	112	2023-08-15	23.05	2023-07-17	2023-07-17	30	0	11	1	female	2022-02-23	23	14	12	Separated	No	No	Never Alcohol user	Never drug user	No	No	No	Epilepsy	Carbamazepine
3165V	80	2023-08-16	59	110	2023-09-14	23.05	2023-08-16	2023-08-16	30	1	12	1	female	2022-02-23	23	14	18	Separated	No	No	Never Alcohol user	Never drug user	No	No	No	Epilepsy	Carbamazepine
9851Q	82	---	55	123	2023-07-06	21.22	2023-06-07	2023-06-07	30	0	1	1	male	2023-06-07	28	13	10	Single	Unknown	NA	Never Alcohol user	Never drug user	NA	NA	NA	Epilepsy	Carbamazepine
9851Q	78	2023-07-06	57	118	2023-08-05	21.99	2023-07-06	2023-07-06	30	1	2	1	male	2023-06-07	28	13	10	Single	Unknown	NA	Never Alcohol user	Never drug user	No	No	No	Epilepsy	Carbamazepine
9491H	89	---	55	110	2023-01-05	20.96	2022-12-05	2022-12-05	30	0	1	1	male	2022-12-05	26	12	19	Single	No	No	Current Alcohol user	Never drug user	NA	NA	NA	Epilepsy	Carbamazepine
9491H	70	2023-01-06	56	120	2023-02-06	21.34	2023-01-06	2023-01-06	30	0	2	1	male	2022-12-05	26	12	18	Single	No	No	Current Alcohol user	Never drug user	No	No	No	Epilepsy	Carbamazepine
9491H	78	2023-05-17	57	118	---	21.72	2023-05-17	2023-05-17	30	0	3	1	male	2022-12-05	26	12	14	Single	No	No	Current Alcohol user	Never drug user	No	No	No	Epilepsy	Carbamazepine
9491H	60	2023-12-04	84	120	2023-12-30	30.85	2023-12-04	2023-12-04	30	0	4	1	male	2022-12-05	26	12	0	Single	No	No	Current Alcohol user	Never drug user	No	No	No	Epilepsy	Carbamazepine
8933O	104	---	49	137	2022-05-25	17.78	2022-04-25	2022-04-25	30	0	1	2	male	2022-04-25	34	7	0	Common-law	NA	NA	Past Alcohol user	Never drug user	NA	NA	NA	Schizophrenia	Haloperidol
8933O	97	2022-05-30	97	139	2022-07-01	30.96	2022-05-30	2022-05-30	30	0	2	2	male	2022-04-25	34	7	0	Common-law	NA	NA	Past Alcohol user	Never drug user	No	No	No	Schizophrenia	Haloperidol
8933O	98	2022-07-01	94	137	2022-08-01	30	2022-07-01	2022-07-01	30	0	3	2	male	2022-04-25	34	7	0	Common-law	NA	NA	Past Alcohol user	Never drug user	No	No	No	Schizophrenia	Haloperidol
8933O	72	2022-12-01	99	120	2023-01-18	31.6	2022-12-01	2022-12-01	30	0	4	2	male	2022-04-25	34	7	0	Common-law	NA	NA	Past Alcohol user	Never drug user	No	No	No	Schizophrenia	Haloperidol
8933O	82	2023-02-17	95	135	2023-03-17	30.32	2023-02-17	2023-02-17	30	0	5	2	male	2022-04-25	34	7	NA	Common-law	NA	NA	Past Alcohol user	Never drug user	No	No	No	Schizophrenia	Haloperidol
5529Y	NA	---	52	0	2024-01-01	22.51	2023-12-01	2023-12-01	30	0	1	1	female	2023-12-01	17	12	16	Single	Unknown	Unknown	Never Alcohol user	Never drug user	NA	NA	NA	Epilepsy	Carbamazepine
1403V	NA	---	58	0	2023-04-29	27.21	2023-03-29	2023-03-29	30	0	1	2	male	2023-03-29	17	1	7	Single	Unknown	Unknown	Never Alcohol user	Never drug user	NA	NA	NA	Epilepsy	Carbamazepine
5922U	83	---	41	120	2022-10-08	16.22	2022-09-08	2022-09-08	30	0	1	1	female	2022-09-08	19	12	10	Single	No	No	Never Alcohol user	Never drug user	NA	NA	NA	Epilepsy	Carbamazepine
7036Z	91	---	46	119	2022-07-18	17.53	2022-06-21	2022-06-21	30	0	1	1	female	2022-06-21	19	14	18	Single	Unknown	Unknown	Never Alcohol user	Never drug user	NA	NA	NA	Epilepsy	Carbamazepine
7036Z	80	2022-11-16	49	110	2022-12-14	18.67	2022-11-16	2022-11-16	30	0	2	1	female	2022-06-21	19	14	17	Single	Unknown	Unknown	Never Alcohol user	Never drug user	No	No	No	Epilepsy	Carbamazepine
7036Z	80	2023-01-23	55	120	2023-02-21	20.96	2023-01-23	2023-01-23	30	0	3	1	female	2022-06-21	19	14	NA	Single	Unknown	Unknown	Never Alcohol user	Never drug user	No	No	No	Epilepsy	Carbamazepine
7036Z	78	2023-07-31	55	110	2023-09-29	20.96	2023-07-31	2023-07-31	30	0	4	1	female	2022-06-21	19	14	13	Single	Unknown	Unknown	Never Alcohol user	Never drug user	No	No	No	Epilepsy	Carbamazepine
7036Z	78	2023-09-18	55	118	2023-10-18	20.96	2023-09-18	2023-09-18	30	0	5	1	female	2022-06-21	19	14	14	Single	Unknown	Unknown	Never Alcohol user	Never drug user	No	No	No	Epilepsy	Carbamazepine
3704B	69	---	95	107	2023-05-24	37.58	2023-04-24	2023-04-24	30	0	1	2	female	2023-04-24	29	8	6	Single	No	No	Current Alcohol user	Never drug user	NA	NA	NA	Schizophrenia	Haloperidol
3704B	66	2023-05-31	96	106	2023-06-30	37.97	2023-05-31	2023-05-31	30	0	2	2	female	2023-04-24	29	8	5	Single	No	No	Current Alcohol user	Never drug user	No	No	No	Schizophrenia	Haloperidol
3704B	79	2023-07-05	96	111	2023-08-07	37.97	2023-07-05	2023-07-05	30	0	3	2	female	2023-04-24	29	8	6	Single	No	No	Current Alcohol user	Never drug user	No	No	No	Schizophrenia	Haloperidol
3704B	76	2023-10-09	96	117	2023-12-08	37.97	2023-10-09	2023-10-09	60	0	4	2	female	2023-04-24	29	8	6	Single	No	No	Current Alcohol user	Never drug user	No	No	No	Schizophrenia	Haloperidol
7475J	NA	---	0	0	2022-06-08	0	2022-05-10	2022-05-10	30	0	1	1	male	2022-05-10	35	14	22	Widowed	No	Unknown	Current Alcohol user	Current drug user	NA	NA	NA	Schizophrenia	Thioridazine
5609P	73	---	43	98	2022-05-10	16.8	2022-04-12	2022-04-12	30	0	1	1	female	2022-04-12	19	14	13	Single	No	Unknown	Never Alcohol user	Never drug user	NA	NA	NA	Epilepsy	Carbamazepine
1186S	88	---	67	136	2022-11-01	22.91	2022-10-03	2022-10-03	30	0	1	1	male	2022-10-03	49	13	16	Common-law	Unknown	Unknown	NA	NA	NA	NA	NA	Epilepsy	Carbamazepine
1186S	83	2022-11-11	67	129	2022-12-09	22.91	2022-11-11	2022-11-11	30	0	2	1	male	2022-10-03	49	13	16	Common-law	Unknown	Unknown	NA	NA	No	No	No	Epilepsy	Carbamazepine
1186S	82	2022-12-16	67	122	2023-01-15	22.91	2022-12-16	2022-12-16	30	0	3	1	male	2022-10-03	49	13	14	Common-law	Unknown	Unknown	NA	NA	No	No	No	Epilepsy	Carbamazepine
1186S	79	2023-01-18	67	119	2023-02-18	22.91	2023-01-18	2023-01-18	30	0	4	1	male	2022-10-03	49	13	13	Common-law	Unknown	Unknown	NA	NA	No	No	No	Epilepsy	Carbamazepine
1186S	82	2023-04-05	67	124	2023-05-04	22.91	2023-04-05	2023-04-05	30	0	5	1	male	2022-10-03	49	13	15	Common-law	Unknown	Unknown	NA	NA	No	No	No	Epilepsy	Carbamazepine
1186S	91	2023-05-05	67	128	2023-06-06	22.91	2023-05-05	2023-05-05	30	1	6	1	male	2022-10-03	49	13	14	Common-law	Unknown	Unknown	NA	NA	No	No	No	Epilepsy	Carbamazepine
1186S	91	2023-06-22	67	128	2023-07-21	22.91	2023-06-22	2023-06-22	30	0	7	1	male	2022-10-03	49	13	12	Common-law	Unknown	Unknown	NA	NA	No	No	No	Epilepsy	Carbamazepine
1186S	NA	2023-07-22	0	0	2023-08-20	0	2023-07-22	2023-07-22	30	1	8	1	male	2022-10-03	49	13	12	Common-law	Unknown	Unknown	NA	NA	No	No	No	Epilepsy	Carbamazepine
1186S	87	2023-08-21	67	132	2023-09-20	22.91	2023-08-21	2023-08-21	30	1	9	1	male	2022-10-03	49	13	NA	Common-law	Unknown	Unknown	NA	NA	No	No	No	Epilepsy	Carbamazepine
1186S	87	2023-09-20	65.2	132	2023-10-19	22.3	2023-09-20	2023-09-20	30	1	10	1	male	2022-10-03	49	13	NA	Common-law	Unknown	Unknown	NA	NA	No	No	No	Epilepsy	Carbamazepine
1186S	87	2023-12-12	65	118	2024-01-11	22.23	2023-12-12	2023-12-12	30	0	11	1	male	2022-10-03	49	13	13	Common-law	Unknown	Unknown	NA	NA	No	No	No	Epilepsy	Carbamazepine
1186S	84	2024-01-11	73	121	2024-02-08	24.96	2024-01-11	2024-01-11	30	1	12	1	male	2022-10-03	49	13	14	Common-law	Unknown	Unknown	NA	NA	No	No	No	Epilepsy	Carbamazepine
5131Z	71	---	38	99	2022-11-10	12.7	2022-10-13	2022-10-13	30	0	1	2	male	2022-10-13	21	7	0	Single	No	No	Never Alcohol user	Never drug user	NA	NA	NA	Schizophrenia	Haloperidol
5131Z	60	2022-11-15	59	120	2022-12-15	19.27	2022-11-15	2022-11-15	30	0	2	2	male	2022-10-13	21	7	0	Single	No	No	Never Alcohol user	Never drug user	No	No	No	Schizophrenia	Haloperidol
5131Z	70	2023-01-20	57	130	2023-02-16	19.05	2023-01-20	2023-01-20	30	0	3	2	male	2022-10-13	21	7	6	Single	No	No	Never Alcohol user	Never drug user	No	No	No	Schizophrenia	Haloperidol
5131Z	69	2023-03-20	58	120	2023-04-20	19.38	2023-03-20	2023-03-20	30	0	4	2	male	2022-10-13	21	7	3	Single	No	No	Never Alcohol user	Never drug user	No	No	No	Schizophrenia	Haloperidol
5131Z	60	2023-09-11	53	119	2023-10-11	17.71	2023-09-11	2023-09-11	30	0	5	2	male	2022-10-13	21	7	8	Single	No	No	Never Alcohol user	Never drug user	No	No	No	Schizophrenia	Haloperidol
5131Z	69	2023-10-12	53	129	2023-11-11	17.71	2023-10-12	2023-10-12	30	0	6	2	male	2022-10-13	21	7	4	Single	No	No	Never Alcohol user	Never drug user	No	No	No	Schizophrenia	Haloperidol
3507C	73	---	41.5	111	2023-08-03	16.42	2023-07-04	2023-07-04	30	0	1	1	female	2023-07-04	18	13	0	Single	Unknown	Unknown	Never Alcohol user	Never drug user	NA	NA	NA	Epilepsy	Carbamazepine
3507C	NA	2023-08-04	0	0	2023-09-03	0	2023-08-04	2023-08-04	30	0	2	1	female	2023-07-04	18	13	NA	Single	Unknown	Unknown	Never Alcohol user	Never drug user	No	No	No	Epilepsy	Carbamazepine
3507C	75	2023-09-04	41.5	115	2023-10-03	16.42	2023-09-04	2023-09-04	30	0	3	1	female	2023-07-04	18	13	NA	Single	Unknown	Unknown	Never Alcohol user	Never drug user	No	No	Yes	Epilepsy	Carbamazepine
3507C	74	2023-12-14	41.5	118	2024-01-12	18.2	2023-12-14	2023-12-14	30	0	4	1	female	2023-07-04	18	13	1	Single	Unknown	Unknown	Never Alcohol user	Never drug user	No	No	NA	Epilepsy	Carbamazepine
4505Z	70	---	49	130	2023-07-17	17.78	2023-06-13	2023-06-13	30	0	1	2	female	2023-06-13	32	7	0	Widowed	Yes	No	Past Alcohol user	Never drug user	NA	NA	NA	Depressive episodes	Amitriptyline
4505Z	69	2023-08-10	50	120	2023-09-11	18.14	2023-08-10	2023-08-10	30	0	2	2	female	2023-06-13	32	7	0	Widowed	Yes	No	Past Alcohol user	Never drug user	No	No	No	Depressive episodes	Amitriptyline
4505Z	82	2023-11-08	49	139	2023-12-07	17.78	2023-11-08	2023-11-08	30	0	3	2	female	2023-06-13	32	7	0	Widowed	Yes	No	Past Alcohol user	Never drug user	No	No	No	Depressive episodes	Amitriptyline
7804N	79	---	55	123	2023-07-14	24.77	2023-06-30	2023-06-30	15	0	1	2	female	2023-06-30	32	8	4	Married	Yes	No	Never Alcohol user	Never drug user	NA	NA	NA	Epilepsy	Carbamazepine
7804N	80	2023-10-10	55	120	2023-11-10	24.77	2023-10-10	2023-10-10	30	0	2	2	female	2023-06-30	32	8	NA	Married	Yes	No	Never Alcohol user	Never drug user	No	No	No	Epilepsy	Carbamazepine
2486K	81	---	58	129	2022-10-18	25.78	2022-09-09	2022-09-09	30	0	1	2	female	2022-09-09	30	8	4	Common-law	No	No	Never Alcohol user	Never drug user	NA	NA	NA	Schizophrenia	Carbamazepine
2486K	NA	2022-11-18	0	0	2022-12-19	0	2022-11-18	2022-11-18	30	0	2	2	female	2022-09-09	30	8	NA	Common-law	No	No	Never Alcohol user	Never drug user	No	No	No	Schizophrenia	Haloperidol
1814X	71	---	48	107	2022-05-11	19.98	2022-05-04	2022-05-04	7	0	1	2	female	2022-05-04	16	8	7	Single	Unknown	Unknown	Never Alcohol user	Never drug user	NA	NA	NA	Epilepsy	Carbamazepine
1814X	72	2022-05-11	47	107	2022-06-02	19.56	2022-05-11	2022-05-11	20	1	2	2	female	2022-05-04	16	8	5	Single	Unknown	Unknown	Never Alcohol user	Never drug user	No	No	No	Epilepsy	Carbamazepine
1814X	73	2022-06-03	47	107	2022-07-02	19.56	2022-06-03	2022-06-03	15	0	3	2	female	2022-05-04	16	8	2	Single	Unknown	Unknown	Never Alcohol user	Never drug user	No	No	No	Epilepsy	Carbamazepine
2812X	82	---	59	120	2023-07-05	19.71	2023-06-05	2023-06-05	30	0	1	1	male	2023-06-05	37	13	12	Single	Unknown	Unknown	Current Alcohol user	Never drug user	NA	NA	NA	Mental and behavioral disorders due to alcohol use	Thioridazine
2812X	112	2023-07-04	58	152	2023-08-03	19.38	2023-07-04	2023-07-04	30	1	2	1	male	2023-06-05	37	13	12	Single	Unknown	Unknown	Current Alcohol user	Never drug user	No	No	No	Mental and behavioral disorders due to alcohol use	Thioridazine
2812X	91	2023-08-30	63	118	2023-09-29	21.05	2023-08-30	2023-08-30	30	0	3	1	male	2023-06-05	37	13	10	Single	Unknown	Unknown	Current Alcohol user	Never drug user	No	No	No	Mental and behavioral disorders due to alcohol use	Thioridazine
9463V	58	---	75	103	2023-01-26	24.49	2022-12-27	2022-12-27	30	0	1	2	male	2022-12-27	27	8	7	Common-law	No	No	Past Alcohol user	Past drug user	NA	NA	NA	Schizophrenia	Haloperidol
9463V	68	2023-02-10	75	111	2023-04-10	24.49	2023-02-10	2023-02-10	60	0	2	2	male	2022-12-27	27	8	7	Common-law	No	No	Past Alcohol user	Past drug user	No	No	No	Schizophrenia	Haloperidol
3814O	80	---	71	120	2022-07-14	24.28	2022-06-16	2022-06-16	30	0	1	2	male	2022-06-16	37	8	3	Single	Unknown	Unknown	Never Alcohol user	Never drug user	NA	NA	NA	Mental and behavioral disorders due to alcohol use	Amitriptyline
3814O	NA	2022-07-14	0	0	2022-07-28	0	2022-07-14	2022-07-14	14	1	2	2	male	2022-06-16	37	8	3	Single	Unknown	Unknown	Never Alcohol user	Never drug user	No	No	No	Mental and behavioral disorders due to alcohol use	Amitriptyline
3814O	79	2022-07-28	71	111	2022-08-29	24	2022-07-28	2022-07-28	30	1	3	2	male	2022-06-16	37	8	2	Single	Unknown	Unknown	Never Alcohol user	Never drug user	No	No	No	Mental and behavioral disorders due to alcohol use	Thioridazine
3814O	NA	2022-08-29	0	0	2022-09-29	0	2022-08-29	2022-08-29	30	0	4	2	male	2022-06-16	37	8	NA	Single	Unknown	Unknown	Never Alcohol user	Never drug user	No	No	No	Mental and behavioral disorders due to alcohol use	Amitriptyline
6549G	71	---	51	120	2022-09-21	15.74	2022-08-21	2022-08-21	30	0	1	1	male	2022-08-21	38	12	17	Single	Yes	No	Never Alcohol user	Never drug user	NA	NA	NA	Epilepsy	Carbamazepine
6549G	81	2022-09-21	53	123	2022-10-21	16.36	2022-09-21	2022-09-21	30	0	2	1	male	2022-08-21	38	12	15	Single	Yes	No	Never Alcohol user	Never drug user	No	No	No	Epilepsy	Carbamazepine
7500A	80	---	50	120	2023-12-10	19.29	2023-11-10	2023-11-10	30	0	1	2	male	2023-11-10	19	8	10	Single	Unknown	No	Never Alcohol user	Never drug user	NA	NA	NA	Schizophrenia	Haloperidol
9134C	60	---	46	120	2023-07-06	16.9	2023-06-06	2023-06-06	30	0	1	1	male	2023-06-06	23	16	9	Single	No	Unknown	Never Alcohol user	Never drug user	NA	NA	NA	Epilepsy	Carbamazepine
9134C	69	2023-08-31	46	132	2023-09-28	16.9	2023-08-31	2023-08-31	30	0	2	1	male	2023-06-06	23	16	9	Single	No	Unknown	Never Alcohol user	Never drug user	No	No	No	Epilepsy	Carbamazepine
9134C	66	2023-11-06	47	99	2023-12-05	17.26	2023-11-06	2023-11-06	30	0	3	1	male	2023-06-06	23	16	12	Single	No	Unknown	Never Alcohol user	Never drug user	No	No	No	Epilepsy	Carbamazepine
9134C	70	2023-12-22	46	110	2024-01-20	16.9	2023-12-22	2023-12-22	30	0	4	1	male	2023-06-06	23	16	18	Single	No	Unknown	Never Alcohol user	Never drug user	No	No	No	Epilepsy	Carbamazepine
9134C	80	2024-01-15	0	110	2024-02-13	0	2024-01-15	2024-01-15	30	1	5	1	male	2023-06-06	23	16	7	Single	No	Unknown	Never Alcohol user	Never drug user	No	No	No	Epilepsy	Carbamazepine
6707U	63	---	40	87	2022-04-04	15.62	2022-03-04	2022-03-04	30	0	1	2	female	2022-03-04	29	1	10	Common-law	Yes	Yes	Never Alcohol user	Never drug user	NA	NA	NA	Nonorganic insomnia	Amitriptyline
6399H	83	---	64	128	2023-09-08	23.8	2023-08-10	2023-08-10	30	0	1	2	male	2023-08-10	23	8	10	Single	No	No	Past Alcohol user	Current drug user	NA	NA	NA	Schizophrenia	Haloperidol
6399H	NA	2023-09-11	0	0	2023-10-10	0	2023-09-11	2023-09-11	30	0	2	2	male	2023-08-10	23	8	NA	Single	No	No	Past Alcohol user	Current drug user	No	No	No	Schizophrenia	Thioridazine
6399H	74	2023-10-10	69	119	2023-11-10	25.65	2023-10-10	2023-10-10	30	1	3	2	male	2023-08-10	23	8	7	Single	No	No	Past Alcohol user	Current drug user	No	No	No	Schizophrenia	Thioridazine
3619Z	69	---	0	112	2023-07-03	0	2023-06-02	2023-06-02	30	0	1	2	female	2023-06-02	42	8	6	Married	No	Unknown	Never Alcohol user	Never drug user	NA	NA	NA	Epilepsy	Carbamazepine
3619Z	76	2023-07-03	69	121	2023-08-04	25.34	2023-07-03	2023-07-03	30	0	2	2	female	2023-06-02	42	8	5	Married	No	Unknown	Never Alcohol user	Never drug user	No	No	No	Epilepsy	Carbamazepine
3619Z	NA	2023-10-01	0	0	2023-11-02	0	2023-10-01	2023-10-01	30	0	3	2	female	2023-06-02	42	8	NA	Married	No	Unknown	Never Alcohol user	Never drug user	No	No	No	Epilepsy	Carbamazepine
6387C	NA	---	0	0	2023-03-03	0	2023-02-06	2023-02-06	30	0	1	1	male	2023-02-06	24	14	13	Single	Yes	No	Never Alcohol user	Never drug user	NA	NA	NA	Delusional disorder	Haloperidol
7337A	93	---	54	128	2022-06-17	19.83	2022-05-18	2022-05-18	30	0	1	2	male	2022-05-18	35	1	11	Separated	Yes	Unknown	Never Alcohol user	Never drug user	NA	NA	NA	Nonorganic insomnia	Amitriptyline
9868P	81	---	55	120	2022-05-19	18.81	2022-04-21	2022-04-21	30	0	1	1	male	2022-04-21	21	14	14	Common-law	No	Unknown	Past Alcohol user	Current drug user	NA	NA	NA	Epilepsy	Carbamazepine
9868P	93	2022-06-22	57	146	2022-07-20	19.49	2022-06-22	2022-06-22	30	0	2	1	male	2022-04-21	21	14	14	Common-law	No	Unknown	Past Alcohol user	Current drug user	No	No	No	Epilepsy	Carbamazepine
9160N	80	---	56	125	2022-10-21	21.6	2022-09-22	2022-09-22	30	0	1	2	female	2022-09-22	23	8	6	Single	No	No	Never Alcohol user	Never drug user	NA	NA	NA	Epilepsy	Carbamazepine
9160N	NA	2022-11-22	0	0	2022-12-20	0	2022-11-22	2022-11-22	30	0	2	2	female	2022-09-22	23	8	NA	Single	No	No	Never Alcohol user	Never drug user	No	No	No	Epilepsy	Sodium Valproate
8096E	79	---	76	155	2023-12-26	27.25	2023-11-28	2023-11-28	30	0	1	2	female	2023-11-28	52	1	24	Separated	No	No	Past Alcohol user	Never drug user	NA	NA	NA	Depressive episodes	Amitriptyline
4023M	79	---	55	121	2024-01-17	21.48	2023-12-18	2023-12-18	30	0	1	2	male	2023-12-18	26	8	11	Married	No	No	Current Alcohol user	Never drug user	NA	NA	NA	Schizophrenia	Haloperidol
1446T	NA	---	50	0	2022-05-24	19.53	2022-04-25	2022-04-25	30	0	1	2	male	2022-04-25	30	8	3	Single	No	No	Never Alcohol user	Never drug user	NA	NA	NA	Epilepsy	Phenobarbital
1446T	NA	2022-05-26	0	0	2022-06-27	0	2022-05-26	2022-05-26	30	0	2	2	male	2022-04-25	30	8	4	Single	No	No	Never Alcohol user	Never drug user	No	No	No	Epilepsy	Carbamazepine
4017J	78	---	47	108	2022-05-27	17.91	2022-04-29	2022-04-29	30	0	1	1	male	2022-04-29	29	14	13	Common-law	Yes	No	Current Alcohol user	Never drug user	NA	NA	NA	Epilepsy	Carbamazepine
4017J	80	2022-11-08	43	112	2022-12-02	16.38	2022-11-08	2022-11-08	30	0	2	1	male	2022-04-29	29	14	16	Common-law	Yes	No	Current Alcohol user	Never drug user	No	No	No	Epilepsy	Carbamazepine
9370E	NA	---	58	0	2024-01-02	22.1	2023-12-02	2023-12-02	30	0	1	1	male	2023-12-02	15	12	18	Single	Unknown	Unknown	Never Alcohol user	Never drug user	NA	NA	NA	Epilepsy	Carbamazepine
5276I	79	---	45	113	2023-03-10	18.73	2023-02-08	2023-02-08	30	0	1	2	female	2023-02-08	65	8	9	Widowed	No	No	Past Alcohol user	Never drug user	NA	NA	NA	Dementia	Carbamazepine
5276I	NA	2023-04-10	0	0	2023-05-10	0	2023-04-10	2023-04-10	30	0	2	2	female	2023-02-08	65	8	NA	Widowed	No	No	Past Alcohol user	Never drug user	No	No	No	Dementia	Carbamazepine
5276I	NA	2023-06-13	0	0	2023-07-13	0	2023-06-13	2023-06-13	30	0	3	2	female	2023-02-08	65	8	NA	Widowed	No	No	Past Alcohol user	Never drug user	No	No	No	Dementia	Carbamazepine
5276I	NA	2023-10-02	0	0	2023-11-02	0	2023-10-02	2023-10-02	30	0	4	2	female	2023-02-08	65	8	NA	Widowed	No	No	Past Alcohol user	Never drug user	No	No	No	Dementia	Carbamazepine
3141U	81	---	65	129	2022-10-17	25.39	2022-09-16	2022-09-16	30	0	1	2	female	2022-09-16	29	8	6	Single	No	No	Never Alcohol user	Never drug user	NA	NA	NA	Phobic anxiety disorders	Amitriptyline
3141U	79	2022-11-21	61	121	2022-12-20	23.83	2022-11-21	2022-11-21	30	0	2	2	female	2022-09-16	29	8	5	Single	No	No	Never Alcohol user	Never drug user	No	No	No	Phobic anxiety disorders	Amitriptyline
3029B	60	---	65	120	2023-07-13	0	2023-06-19	2023-06-19	30	0	1	1	female	2023-06-19	15	16	9	Single	No	No	Never Alcohol user	Never drug user	NA	NA	NA	Epilepsy	Carbamazepine
5313U	70	---	59	120	2022-08-29	20.66	2022-07-29	2022-07-29	30	0	1	1	male	2022-07-29	28	12	12	Single	No	No	Never Alcohol user	Never drug user	NA	NA	NA	Schizophrenia	Chlorpromazine
5313U	83	2022-08-29	57	121	2022-09-29	19.96	2022-08-29	2022-08-29	30	0	2	1	male	2022-07-29	28	12	10	Single	No	No	Never Alcohol user	Never drug user	No	No	No	Delusional disorder	Chlorpromazine
8012G	83	---	52	120	2022-05-10	21.93	2022-04-12	2022-04-12	30	0	1	1	female	2022-04-12	28	14	14	Separated	No	No	Never Alcohol user	Never drug user	NA	NA	NA	Epilepsy	Carbamazepine
8012G	80	2022-07-04	52	120	2022-08-02	23.11	2022-07-04	2022-07-04	30	0	2	1	female	2022-04-12	28	14	14	Separated	No	No	Never Alcohol user	Never drug user	No	No	No	Epilepsy	Carbamazepine
8012G	78	2022-08-15	50	112	2022-09-13	21.08	2022-08-15	2022-08-15	30	0	3	1	female	2022-04-12	28	14	15	Separated	No	No	Never Alcohol user	Never drug user	No	No	No	Epilepsy	Carbamazepine
8012G	80	2022-11-18	52	110	2022-12-16	21.93	2022-11-18	2022-11-18	30	0	4	1	female	2022-04-12	28	14	15	Separated	No	No	Never Alcohol user	Never drug user	No	No	No	Epilepsy	Carbamazepine
8012G	78	2023-03-24	52	112	2023-04-22	21.93	2023-03-24	2023-03-24	30	0	5	1	female	2022-04-12	28	14	12	Separated	No	No	Never Alcohol user	Never drug user	No	No	No	Epilepsy	Carbamazepine
8012G	80	2023-04-22	52	120	2023-05-20	21.93	2023-04-22	2023-04-22	30	0	6	1	female	2022-04-12	28	14	13	Separated	No	No	Never Alcohol user	Never drug user	No	No	No	Epilepsy	Carbamazepine
8012G	76	2023-06-28	52	110	2023-07-26	21.93	2023-06-28	2023-06-28	30	0	7	1	female	2022-04-12	28	14	11	Separated	No	No	Never Alcohol user	Never drug user	No	No	No	Epilepsy	Carbamazepine
8012G	78	2023-08-15	52	112	2023-09-13	21.93	2023-08-15	2023-08-15	30	0	8	1	female	2022-04-12	28	14	14	Separated	No	No	Never Alcohol user	Never drug user	No	No	No	Epilepsy	Carbamazepine
1491O	81	2023-02-01	60	119	2023-03-02	24.03	2023-02-01	2023-02-01	30	1	2	1	female	2023-01-03	43	13	12	Common-law	Yes	Unknown	Never Alcohol user	Never drug user	No	No	No	Dementia	NA
8012G	70	2023-09-21	54	120	2023-10-05	22.77	2023-09-21	2023-09-21	14	1	10	1	female	2022-04-12	28	14	14	Separated	No	No	Never Alcohol user	Never drug user	No	No	No	Epilepsy	Sodium Valproate
5908J	80	---	61	120	2022-10-09	22.96	2022-09-09	2022-09-09	30	0	1	1	male	2022-09-09	29	12	17	Single	No	No	Never Alcohol user	Never drug user	NA	NA	NA	Delusional disorder	NA
8364J	73	---	59	121	2022-10-19	19.71	2022-09-19	2022-09-19	30	0	1	1	male	2022-09-19	23	12	18	Single	No	No	Never Alcohol user	Never drug user	NA	NA	NA	Delusional disorder	Chlorpromazine
7026V	78	---	41	120	2022-05-13	21.22	2022-03-15	2022-03-15	60	0	1	2	male	2022-03-15	16	1	9	Single	Yes	Unknown	Never Alcohol user	Never drug user	NA	NA	NA	Epilepsy	Carbamazepine
7026V	NA	2022-05-19	0	0	2022-06-18	0	2022-05-19	2022-05-19	30	0	2	2	male	2022-03-15	16	1	10	Single	Yes	Unknown	Never Alcohol user	Never drug user	No	No	No	Epilepsy	Carbamazepine
7026V	NA	2022-06-14	40	0	2022-07-15	20.7	2022-06-14	2022-06-14	30	1	3	2	male	2022-03-15	16	1	10	Single	Yes	Unknown	Never Alcohol user	Never drug user	No	No	No	Epilepsy	Carbamazepine
7026V	NA	2022-08-15	0	0	2022-09-14	0	2022-08-15	2022-08-15	30	0	4	2	male	2022-03-15	16	1	12	Single	Yes	Unknown	Never Alcohol user	Never drug user	No	No	No	Epilepsy	Carbamazepine
7026V	NA	2022-09-14	0	0	2022-11-11	0	2022-09-14	2022-09-14	60	1	5	2	male	2022-03-15	16	1	10	Single	Yes	Unknown	Never Alcohol user	Never drug user	No	No	Yes	Epilepsy	Carbamazepine
1111L	60	---	53	120	2023-07-12	19.47	2023-06-13	2023-06-13	30	0	1	1	male	2023-06-13	18	16	9	Single	No	No	Never Alcohol user	Never drug user	NA	NA	NA	Epilepsy	Carbamazepine
1111L	60	2023-07-12	53	120	2023-08-10	19.47	2023-07-12	2023-07-12	30	1	2	1	male	2023-06-13	18	16	7	Single	No	No	Never Alcohol user	Never drug user	No	No	No	Epilepsy	Carbamazepine
1111L	60	2023-08-14	55	128	2023-09-12	20.2	2023-08-14	2023-08-14	30	0	3	1	male	2023-06-13	18	16	6	Single	No	No	Never Alcohol user	Never drug user	No	No	No	Epilepsy	Carbamazepine
1111L	60	2023-11-13	56	120	2023-12-11	20.57	2023-11-13	2023-11-13	30	0	4	1	male	2023-06-13	18	16	0	Single	No	No	Never Alcohol user	Never drug user	No	No	No	Epilepsy	Carbamazepine
5392Z	83	---	62	136	2022-09-15	19.79	2022-08-15	2022-08-15	30	0	1	1	male	2022-08-15	29	13	12	Single	No	Unknown	Past Alcohol user	Past drug user	NA	NA	NA	Mental and behavioral disorders due to opioid use	Fluphenazine
5392Z	84	2022-09-15	63	131	2022-10-14	20.11	2022-09-15	2022-09-15	30	0	2	1	male	2022-08-15	29	13	10	Single	No	Unknown	Past Alcohol user	Past drug user	No	No	No	Mental and behavioral disorders due to opioid use	Fluphenazine
2909J	81	---	57	110	2022-04-21	20.44	2022-03-23	2022-03-23	30	0	1	1	male	2022-03-23	57	14	13	Married	No	Unknown	Past Alcohol user	Past drug user	NA	NA	NA	Epilepsy	Carbamazepine
8412O	69	---	50	100	2023-11-03	18.14	2023-10-23	2023-10-23	15	0	1	2	female	2023-10-23	20	8	6	Single	No	No	Never Alcohol user	Never drug user	NA	NA	NA	Bipolar affective disorder	Amitriptyline
8412O	65	2023-11-03	50	100	2023-11-14	18.14	2023-11-03	2023-11-03	10	1	2	2	female	2023-10-23	20	8	67	Single	No	No	Never Alcohol user	Never drug user	No	No	No	Bipolar affective disorder	Carbamazepine
8412O	69	2023-11-16	51	100	2023-12-14	18.51	2023-11-16	2023-11-16	30	0	3	2	female	2023-10-23	20	8	7	Single	No	No	Never Alcohol user	Never drug user	No	No	No	Bipolar affective disorder	Carbamazepine
8412O	69	2023-12-11	50	110	2024-02-09	18.14	2023-12-11	2023-12-11	60	1	4	2	female	2023-10-23	20	8	7	Single	No	No	Never Alcohol user	Never drug user	No	No	No	Bipolar affective disorder	Carbamazepine
4049D	82	---	58	120	2023-06-16	21.56	2023-05-17	2023-05-17	30	0	1	1	male	2023-05-17	29	12	18	Single	Unknown	Unknown	Never Alcohol user	Never drug user	NA	NA	NA	Delusional disorder	Chlorpromazine
4049D	82	2023-06-16	58	111	2023-07-14	21.56	2023-06-16	2023-06-16	30	1	2	1	male	2023-05-17	29	12	17	Single	Unknown	Unknown	Never Alcohol user	Never drug user	No	No	No	Delusional disorder	Chlorpromazine
4049D	52	2023-07-18	59	120	2023-08-16	21.94	2023-07-18	2023-07-18	30	0	3	1	male	2023-05-17	29	12	16	Single	Unknown	Unknown	Never Alcohol user	Never drug user	No	No	No	Delusional disorder	Chlorpromazine
4049D	81	2023-08-15	60	120	2023-09-13	22.31	2023-08-15	2023-08-15	30	1	4	1	male	2023-05-17	29	12	15	Single	Unknown	Unknown	Never Alcohol user	Never drug user	No	No	No	Delusional disorder	Chlorpromazine
1491O	82	---	60	120	2023-02-02	24.03	2023-01-03	2023-01-03	30	0	1	1	female	2023-01-03	43	13	12	Common-law	Yes	Unknown	Never Alcohol user	Never drug user	NA	NA	NA	Dementia	Thioridazine
1173I	70	2023-12-13	52	120	2024-01-12	20.31	2023-12-13	2023-12-13	30	1	2	1	female	2023-11-13	20	16	19	Single	No	No	Never Alcohol user	Never drug user	No	No	No	Schizophrenia	Fluphenazine
3651M	73	---	52	112	2022-09-22	20.83	2022-08-24	2022-08-24	30	0	1	1	female	2022-08-24	22	14	16	Common-law	No	Unknown	Never Alcohol user	Never drug user	NA	NA	NA	Epilepsy	Carbamazepine
3651M	73	2022-10-06	52	112	2022-11-06	20.83	2022-10-06	2022-10-06	30	0	2	1	female	2022-08-24	22	14	18	Common-law	No	Unknown	Never Alcohol user	Never drug user	No	No	No	Epilepsy	Carbamazepine
3651M	70	2023-02-16	52	120	2023-03-16	20.83	2023-02-16	2023-02-16	30	0	3	1	female	2022-08-24	22	14	17	Common-law	No	Unknown	Never Alcohol user	Never drug user	No	No	No	Epilepsy	Carbamazepine
3651M	80	2023-03-20	52	120	2023-04-20	20.83	2023-03-20	2023-03-20	30	0	4	1	female	2022-08-24	22	14	14	Common-law	No	Unknown	Never Alcohol user	Never drug user	No	No	No	Epilepsy	Carbamazepine
3651M	80	2023-05-30	52	110	2023-06-28	20.83	2023-05-30	2023-05-30	30	0	5	1	female	2022-08-24	22	14	13	Common-law	No	Unknown	Never Alcohol user	Never drug user	No	No	No	Epilepsy	Carbamazepine
3651M	76	2023-07-18	52	120	2023-08-16	20.83	2023-07-18	2023-07-18	30	0	6	1	female	2022-08-24	22	14	12	Common-law	No	Unknown	Never Alcohol user	Never drug user	No	No	No	Epilepsy	Carbamazepine
3651M	80	2023-08-16	52	110	2023-09-14	20.83	2023-08-16	2023-08-16	30	1	7	1	female	2022-08-24	22	14	15	Common-law	No	Unknown	Never Alcohol user	Never drug user	No	No	No	Epilepsy	Carbamazepine
4149V	93	2023-09-12	63	123	2023-10-10	21.55	2023-09-12	2023-09-12	30	0	2	1	male	2023-07-11	23	13	NA	Common-law	Unknown	Unknown	Past Alcohol user	Past drug user	No	No	No	Schizophrenia	Fluphenazine
4149V	91	2023-11-08	63	117	2023-12-07	21.55	2023-11-08	2023-11-08	30	0	3	1	male	2023-07-11	23	13	20	Common-law	Unknown	Unknown	Past Alcohol user	Past drug user	No	No	No	Schizophrenia	Fluphenazine
3199A	74	---	46	127	2022-03-18	15.92	2022-02-21	2022-02-21	30	0	1	1	male	2022-02-21	23	14	12	Single	No	Yes	Never Alcohol user	Never drug user	NA	NA	NA	Epilepsy	Carbamazepine
3199A	80	2022-03-18	46	120	2022-04-14	15.92	2022-03-18	2022-03-18	30	1	2	1	male	2022-02-21	23	14	12	Single	No	Yes	Never Alcohol user	Never drug user	No	No	No	Epilepsy	Carbamazepine
3199A	72	2022-04-19	48	127	2022-05-17	16.61	2022-04-19	2022-04-19	30	0	3	1	male	2022-02-21	23	14	13	Single	No	Yes	Never Alcohol user	Never drug user	No	No	No	Epilepsy	Carbamazepine
3199A	80	2022-05-18	48	119	2022-06-16	16.61	2022-05-18	2022-05-18	30	0	4	1	male	2022-02-21	23	14	13	Single	No	Yes	Never Alcohol user	Never drug user	No	No	No	Epilepsy	Carbamazepine
3199A	70	2022-06-23	48	119	2022-07-21	16.61	2022-06-23	2022-06-23	30	0	5	1	male	2022-02-21	23	14	13	Single	No	Yes	Never Alcohol user	Never drug user	No	No	No	Epilepsy	Carbamazepine
3199A	70	2022-08-05	48	120	2022-09-03	16.61	2022-08-05	2022-08-05	30	0	6	1	male	2022-02-21	23	14	14	Single	No	Yes	Never Alcohol user	Never drug user	No	No	No	Epilepsy	Carbamazepine
3199A	76	2022-09-13	47	112	2022-10-11	16.26	2022-09-13	2022-09-13	30	0	7	1	male	2022-02-21	23	14	12	Single	No	Yes	Never Alcohol user	Never drug user	No	No	No	Epilepsy	Carbamazepine
3199A	NA	2022-10-27	47	0	2022-11-25	16.26	2022-10-27	2022-10-27	30	0	8	1	male	2022-02-21	23	14	13	Single	No	Yes	Never Alcohol user	Never drug user	No	No	No	Epilepsy	Carbamazepine
3199A	83	2023-03-09	47	108	2023-04-06	16.26	2023-03-09	2023-03-09	30	0	9	1	male	2022-02-21	23	14	13	Single	No	Yes	Never Alcohol user	Never drug user	No	No	No	Epilepsy	Carbamazepine
3199A	80	2023-04-06	47	110	2023-05-04	16.26	2023-04-06	2023-04-06	30	1	10	1	male	2022-02-21	23	14	11	Single	No	Yes	Never Alcohol user	Never drug user	No	No	No	Epilepsy	Carbamazepine
3199A	80	2023-05-29	48	120	2023-06-27	16.61	2023-05-29	2023-05-29	30	0	11	1	male	2022-02-21	23	14	14	Single	No	Yes	Never Alcohol user	Never drug user	No	No	No	Epilepsy	Carbamazepine
3199A	70	2023-06-27	48	100	2023-07-25	16.61	2023-06-27	2023-06-27	30	1	12	1	male	2022-02-21	23	14	12	Single	No	Yes	Never Alcohol user	Never drug user	No	No	No	Epilepsy	Carbamazepine
3199A	76	2023-08-08	48	102	2023-09-05	16.61	2023-08-08	2023-08-08	30	0	13	1	male	2022-02-21	23	14	13	Single	No	Yes	Never Alcohol user	Never drug user	No	No	No	Epilepsy	Carbamazepine
3199A	76	2023-10-10	48	102	2023-11-07	16.61	2023-10-10	2023-10-10	30	0	14	1	male	2022-02-21	23	14	12	Single	No	Yes	Never Alcohol user	Never drug user	No	No	No	Epilepsy	Sodium Valproate
3199A	78	2023-11-08	48	104	2023-12-06	16.61	2023-11-08	2023-11-08	30	1	15	1	male	2022-02-21	23	14	10	Single	No	Yes	Never Alcohol user	Never drug user	No	No	No	Epilepsy	Carbamazepine
7033G	NA	---	70	0	2023-09-08	25.71	2023-08-08	2023-08-08	30	0	1	1	male	2023-08-08	17	13	2	Single	Unknown	Unknown	Never Alcohol user	Never drug user	NA	NA	NA	Delusional disorder	Fluphenazine
4049D	89	2023-09-14	61	111	2023-10-13	22.68	2023-09-14	2023-09-14	30	1	5	1	male	2023-05-17	29	12	NA	Single	Unknown	Unknown	Never Alcohol user	Never drug user	No	No	No	Delusional disorder	Fluphenazine
8771N	NA	---	0	0	2023-12-06	0	2023-11-06	2023-11-06	30	0	1	1	male	2023-11-06	23	12	20	Single	Unknown	Unknown	Current Alcohol user	Never drug user	NA	NA	NA	Epilepsy	Carbamazepine
8022X	82	---	58	111	2023-10-16	21.56	2023-09-18	2023-09-18	30	0	1	1	male	2023-09-18	40	12	16	Single	Unknown	Unknown	Never Alcohol user	Never drug user	NA	NA	NA	Delusional disorder	Fluphenazine
7979Z	80	---	43.5	120	2023-06-28	20.41	2023-05-30	2023-05-30	30	0	1	1	female	2023-05-30	25	14	13	Common-law	No	Unknown	Never Alcohol user	Never drug user	NA	NA	NA	Epilepsy	Carbamazepine
2054Q	79	---	46	121	2022-05-23	15.92	2022-05-09	2022-05-09	15	0	1	2	male	2022-05-09	36	5	22	Common-law	Yes	No	Past Alcohol user	Never drug user	NA	NA	NA	Dementia	Thioridazine
2054Q	NA	2022-05-30	0	0	2022-06-29	0	2022-05-30	2022-05-30	30	0	2	2	male	2022-05-09	36	5	NA	Common-law	Yes	No	Past Alcohol user	Never drug user	No	No	No	Dementia	Thioridazine
2873M	60	---	56	120	2023-06-22	19.84	2023-05-25	2023-05-25	30	0	1	1	male	2023-05-25	32	16	13	Common-law	Yes	No	Past Alcohol user	Current drug user	NA	NA	NA	Epilepsy	Sodium Valproate
2726P	73	---	61	109	2022-08-03	22.68	2022-07-04	2022-07-04	30	0	1	2	male	2022-07-04	19	1	12	Single	Unknown	Unknown	Never Alcohol user	Never drug user	NA	NA	NA	Epilepsy	Carbamazepine
2726P	73	2022-08-02	61	109	2022-09-02	22.68	2022-08-02	2022-08-02	30	1	2	2	male	2022-07-04	19	1	10	Single	Unknown	Unknown	Never Alcohol user	Never drug user	No	No	No	Epilepsy	Carbamazepine
2726P	76	2022-10-05	0	107	2022-11-02	0	2022-10-05	2022-10-05	30	0	3	2	male	2022-07-04	19	1	9	Single	Unknown	Unknown	Never Alcohol user	Never drug user	No	No	No	Epilepsy	Sodium Valproate
2726P	74	2023-02-02	62	106	2023-03-02	23.05	2023-02-02	2023-02-02	30	0	4	2	male	2022-07-04	19	1	9	Single	Unknown	Unknown	Never Alcohol user	Never drug user	No	No	No	Epilepsy	Carbamazepine
2726P	73	2023-03-02	62	104	2023-04-02	23.05	2023-03-02	2023-03-02	30	1	5	2	male	2022-07-04	19	1	8	Single	Unknown	Unknown	Never Alcohol user	Never drug user	No	No	No	Epilepsy	Carbamazepine
2726P	74	2023-04-03	62	103	2023-05-02	23.05	2023-04-03	2023-04-03	30	0	6	2	male	2022-07-04	19	1	7	Single	Unknown	Unknown	Never Alcohol user	Never drug user	No	No	No	Epilepsy	Carbamazepine
2726P	71	2023-08-10	62	104	2023-09-08	23.05	2023-08-10	2023-08-10	30	0	7	2	male	2022-07-04	19	1	6	Single	Unknown	Unknown	Never Alcohol user	Never drug user	No	No	No	Epilepsy	Carbamazepine
2726P	72	2023-09-11	62	106	2023-10-10	23.05	2023-09-11	2023-09-11	30	0	8	2	male	2022-07-04	19	1	6	Single	Unknown	Unknown	Never Alcohol user	Never drug user	No	No	No	Epilepsy	Carbamazepine
2726P	82	2023-10-10	62	109	2023-11-08	23.05	2023-10-10	2023-10-10	30	1	9	2	male	2022-07-04	19	1	5	Single	Unknown	Unknown	Never Alcohol user	Never drug user	No	No	No	Epilepsy	Carbamazepine
2726P	72	2023-11-10	61	112	2023-12-08	22.68	2023-11-10	2023-11-10	30	0	10	2	male	2022-07-04	19	1	4	Single	Unknown	Unknown	Never Alcohol user	Never drug user	No	No	No	Epilepsy	Carbamazepine
1129N	90	---	63	124	2022-06-03	21.55	2022-05-04	2022-05-04	30	0	1	2	male	2022-05-04	38	5	7	Single	Yes	No	Past Alcohol user	Past drug user	NA	NA	NA	Epilepsy	Carbamazepine
1129N	90	2022-06-07	63	120	2022-07-03	21.55	2022-06-07	2022-06-07	30	0	2	2	male	2022-05-04	38	5	7	Single	Yes	No	Past Alcohol user	Past drug user	No	No	No	Epilepsy	Carbamazepine
1129N	84	2022-08-03	58	128	2022-09-03	19.84	2022-08-03	2022-08-03	30	0	3	2	male	2022-05-04	38	5	2	Single	Yes	No	Past Alcohol user	Past drug user	No	No	No	Epilepsy	Sodium Valproate
1129N	84	2022-09-09	58	128	2022-10-03	19.84	2022-09-09	2022-09-09	30	0	4	2	male	2022-05-04	38	5	2	Single	Yes	No	Past Alcohol user	Past drug user	No	No	No	Epilepsy	Carbamazepine
1129N	84	2023-06-29	58	120	2023-07-29	19.84	2023-06-29	2023-06-29	30	0	5	2	male	2022-05-04	38	5	2	Single	Yes	No	Past Alcohol user	Past drug user	No	No	No	Epilepsy	Carbamazepine
7060P	80	---	60	130	2023-09-29	23.44	2023-08-30	2023-08-30	30	0	1	1	male	2023-08-30	21	16	16	Single	Unknown	Unknown	NA	NA	NA	NA	NA	Epilepsy	Carbamazepine
7060P	80	2023-10-16	60	130	2023-11-14	23.44	2023-10-16	2023-10-16	30	0	2	1	male	2023-08-30	21	16	14	Single	Unknown	Unknown	NA	NA	No	No	No	Epilepsy	Carbamazepine
6291O	79	---	54	110	2023-03-14	20.08	2023-02-14	2023-02-14	30	0	1	1	female	2023-02-14	15	12	16	Single	No	No	Never Alcohol user	Never drug user	NA	NA	NA	Epilepsy	Carbamazepine
6291O	85	2023-03-14	54.5	110	2023-04-14	20.26	2023-03-14	2023-03-14	30	1	2	1	female	2023-02-14	15	12	16	Single	No	No	Never Alcohol user	Never drug user	No	No	No	Epilepsy	Carbamazepine
6291O	82	2023-05-15	54.5	120	2023-06-15	20.26	2023-05-15	2023-05-15	30	0	3	1	female	2023-02-14	15	12	16	Single	No	No	Never Alcohol user	Never drug user	No	No	No	Epilepsy	Carbamazepine
6291O	82	2023-06-16	54	111	2023-07-14	20.08	2023-06-16	2023-06-16	30	0	4	1	female	2023-02-14	15	12	15	Single	No	No	Never Alcohol user	Never drug user	No	No	No	Epilepsy	Carbamazepine
6291O	80	2023-07-17	54.5	120	2023-08-15	20.26	2023-07-17	2023-07-17	30	0	5	1	female	2023-02-14	15	12	15	Single	No	No	Never Alcohol user	Never drug user	No	No	No	Epilepsy	Carbamazepine
6291O	80	2023-08-14	55	120	2023-09-12	20.45	2023-08-14	2023-08-14	30	1	6	1	female	2023-02-14	15	12	14	Single	No	No	Never Alcohol user	Never drug user	No	No	No	Epilepsy	Carbamazepine
6291O	81	2023-09-14	55.1	108	2023-10-12	20.49	2023-09-14	2023-09-14	30	0	7	1	female	2023-02-14	15	12	14	Single	No	No	Never Alcohol user	Never drug user	No	No	No	Epilepsy	Carbamazepine
9542L	80	---	59	120	2022-09-21	21.67	2022-08-21	2022-08-21	30	0	1	1	male	2022-08-21	31	12	15	Single	No	No	Never Alcohol user	Never drug user	NA	NA	NA	Schizophrenia	Chlorpromazine
9542L	80	2022-09-21	57	120	2022-10-21	21.45	2022-09-21	2022-09-21	30	0	2	1	male	2022-08-21	31	12	NA	Single	No	No	Never Alcohol user	Never drug user	No	No	No	Schizophrenia	Chlorpromazine
4074W	73	---	47	90	2022-03-21	16.07	2022-02-23	2022-02-23	30	0	1	2	male	2022-02-23	23	1	28	Single	Unknown	Yes	Current Alcohol user	Never drug user	NA	NA	NA	Schizophrenia	Thioridazine
4213H	79	---	68	121	2023-08-11	22.99	2023-07-12	2023-07-12	15	0	1	2	male	2023-07-12	41	8	7	Married	Yes	No	Never Alcohol user	Never drug user	NA	NA	NA	Nonorganic sleep disorders	Amitriptyline
4213H	NA	2023-08-30	69	0	2023-09-14	0	2023-08-30	2023-08-30	15	0	2	2	male	2023-07-12	41	8	6	Married	Yes	No	Never Alcohol user	Never drug user	No	No	No	Nonorganic sleep disorders	Amitriptyline
8930H	80	---	58	120	2023-02-22	22.66	2023-01-24	2023-01-24	30	0	1	1	female	2023-01-24	23	14	14	Single	Yes	Unknown	Never Alcohol user	Never drug user	NA	NA	NA	Epilepsy	Carbamazepine
8930H	80	2023-03-24	58	110	2023-04-21	22.66	2023-03-24	2023-03-24	30	0	2	1	female	2023-01-24	23	14	12	Single	Yes	Unknown	Never Alcohol user	Never drug user	No	No	No	Epilepsy	Carbamazepine
8930H	80	2023-04-21	58	112	2023-05-19	22.66	2023-04-21	2023-04-21	30	1	3	1	female	2023-01-24	23	14	13	Single	Yes	Unknown	Never Alcohol user	Never drug user	No	No	No	Epilepsy	Carbamazepine
8930H	80	2023-05-16	58	110	2023-06-14	22.66	2023-05-16	2023-05-16	30	1	4	1	female	2023-01-24	23	14	11	Single	Yes	Unknown	Never Alcohol user	Never drug user	No	No	No	Epilepsy	Carbamazepine
8930H	80	2023-06-20	57	120	2023-07-18	22.27	2023-06-20	2023-06-20	30	0	5	1	female	2023-01-24	23	14	12	Single	Yes	Unknown	Never Alcohol user	Never drug user	No	No	No	Epilepsy	Carbamazepine
8930H	78	2023-08-18	58	112	2023-09-16	22.66	2023-08-18	2023-08-18	30	0	6	1	female	2023-01-24	23	14	14	Single	Yes	Unknown	Never Alcohol user	Never drug user	No	No	No	Epilepsy	Carbamazepine
8930H	80	2023-09-18	58	110	2023-10-16	22.66	2023-09-18	2023-09-18	30	0	7	1	female	2023-01-24	23	14	16	Single	Yes	Unknown	Never Alcohol user	Never drug user	No	No	No	Epilepsy	Carbamazepine
8930H	83	2023-10-03	50	118	2023-11-02	19.53	2023-10-03	2023-10-03	30	1	8	1	female	2023-01-24	23	14	NA	Single	Yes	Unknown	Never Alcohol user	Never drug user	No	No	No	Epilepsy	Sodium Valproate
8930H	84	2023-11-02	50	116	2023-12-02	19.53	2023-11-02	2023-11-02	30	1	9	1	female	2023-01-24	23	14	11	Single	Yes	Unknown	Never Alcohol user	Never drug user	No	No	No	Epilepsy	Carbamazepine
2557W	70	---	65	105	2023-03-02	19.41	2023-02-02	2023-02-02	30	0	1	2	male	2023-02-02	33	1	8	Common-law	No	No	Current Alcohol user	Never drug user	NA	NA	NA	Nonorganic insomnia	Amitriptyline
2151P	81	---	42	123	2023-06-09	16	2023-05-10	2023-05-10	30	0	1	1	male	2023-05-10	19	13	2	Single	No	No	Never Alcohol user	Never drug user	NA	NA	NA	Epilepsy	Carbamazepine
2151P	76	2023-06-12	43	121	2023-07-19	17.22	2023-06-12	2023-06-12	30	0	2	1	male	2023-05-10	19	13	2	Single	No	No	Never Alcohol user	Never drug user	No	No	No	Epilepsy	Carbamazepine
2151P	67	2023-07-12	43	100	2023-08-11	17.22	2023-07-12	2023-07-12	30	0	3	1	male	2023-05-10	19	13	NA	Single	No	No	Never Alcohol user	Never drug user	No	No	No	Epilepsy	Carbamazepine
4692Q	80	---	55	120	2023-08-03	20.96	2023-07-03	2023-07-03	30	0	1	2	female	2023-07-03	39	5	14	Single	Yes	Unknown	Never Alcohol user	Never drug user	NA	NA	NA	Acute stress reaction	Haloperidol
4692Q	93	2023-08-03	55	121	2023-09-01	20.96	2023-08-03	2023-08-03	30	0	2	2	female	2023-07-03	39	5	8	Single	Yes	Unknown	Never Alcohol user	Never drug user	No	No	No	Acute stress reaction	Haloperidol
4692Q	80	2023-09-01	55	110	2023-10-02	20.96	2023-09-01	2023-09-01	30	1	3	2	female	2023-07-03	39	5	8	Single	Yes	Unknown	Never Alcohol user	Never drug user	No	No	No	Acute stress reaction	Haloperidol
4692Q	73	2023-10-02	55	107	2023-11-02	20.96	2023-10-02	2023-10-02	30	0	4	2	female	2023-07-03	39	5	7	Single	Yes	Unknown	Never Alcohol user	Never drug user	No	No	No	Acute stress reaction	Haloperidol
4692Q	79	2023-11-03	59	107	2023-12-03	22.48	2023-11-03	2023-11-03	30	0	5	2	female	2023-07-03	39	5	8	Single	Yes	Unknown	Never Alcohol user	Never drug user	No	No	No	Acute stress reaction	Haloperidol
4692Q	68	2023-12-05	162	102	2024-01-05	0	2023-12-05	2023-12-05	30	0	6	2	female	2023-07-03	39	5	9	Single	Yes	Unknown	Never Alcohol user	Never drug user	No	No	No	Acute stress reaction	Thioridazine
4727V	85	---	70	130	2023-09-08	26.35	2023-08-08	2023-08-08	30	0	1	2	male	2023-08-08	30	8	7	Single	No	No	Current Alcohol user	Never drug user	NA	NA	NA	Mental and behavioral disorders due to multiple drug use	Haloperidol
4727V	80	2023-10-04	70	120	2023-11-04	26.35	2023-10-04	2023-10-04	30	0	2	2	male	2023-08-08	30	8	6	Single	No	No	Current Alcohol user	Never drug user	No	No	No	Mental and behavioral disorders due to multiple drug use	Haloperidol
4727V	79	2023-12-04	70	119	2024-02-05	26.35	2023-12-04	2023-12-04	60	0	3	2	male	2023-08-08	30	8	6	Single	No	No	Current Alcohol user	Never drug user	No	No	No	Mental and behavioral disorders due to multiple drug use	Haloperidol
8910K	80	---	49	129	2023-07-26	17.36	2023-06-28	2023-06-28	30	0	1	2	male	2023-06-28	19	1	8	Single	No	No	Current Alcohol user	Current drug user	NA	NA	NA	Mental and behavioral disorders due to multiple drug use	Haloperidol
4459L	71	---	46	101	2022-04-14	17.97	2022-03-14	2022-03-14	30	0	1	2	female	2022-03-14	39	8	5	Single	Yes	No	Never Alcohol user	Never drug user	NA	NA	NA	Schizophrenia	Fluphenazine
4459L	70	2022-04-18	47	100	2022-05-18	18.36	2022-04-18	2022-04-18	30	0	2	2	female	2022-03-14	39	8	5	Single	Yes	No	Never Alcohol user	Never drug user	No	No	No	Schizophrenia	Biperiden
4459L	80	2022-05-05	43	121	2022-06-05	16.8	2022-05-05	2022-05-05	30	1	3	2	female	2022-03-14	39	8	4	Single	Yes	No	Never Alcohol user	Never drug user	No	No	No	Schizophrenia	Fluphenazine
4459L	81	2022-06-13	53	99	2022-08-08	20.7	2022-06-13	2022-06-13	60	0	4	2	female	2022-03-14	39	8	3	Single	Yes	No	Never Alcohol user	Never drug user	No	No	No	Schizophrenia	Haloperidol
4459L	90	2022-08-09	54	120	2022-09-12	21.09	2022-08-09	2022-08-09	30	1	5	2	female	2022-03-14	39	8	2	Single	Yes	No	Never Alcohol user	Never drug user	No	No	No	Schizophrenia	Thioridazine
4459L	NA	2022-09-12	0	0	2022-10-11	0	2022-09-12	2022-09-12	30	0	6	2	female	2022-03-14	39	8	2	Single	Yes	No	Never Alcohol user	Never drug user	No	No	No	Schizophrenia	Thioridazine
4459L	NA	2022-10-11	0	0	2022-12-12	0	2022-10-11	2022-10-11	60	1	7	2	female	2022-03-14	39	8	NA	Single	Yes	No	Never Alcohol user	Never drug user	No	No	No	Schizophrenia	Thioridazine
4459L	76	2022-12-27	61	121	2023-01-26	25.07	2022-12-27	2022-12-27	30	0	8	2	female	2022-03-14	39	8	6	Single	Yes	No	Never Alcohol user	Never drug user	No	No	No	Schizophrenia	Haloperidol
4459L	79	2023-03-06	65	121	2023-05-05	25.39	2023-03-06	2023-03-06	60	0	9	2	female	2022-03-14	39	8	3	Single	Yes	No	Never Alcohol user	Never drug user	No	No	No	Schizophrenia	Thioridazine
4459L	80	2023-05-05	0	120	2023-07-05	0	2023-05-05	2023-05-05	60	1	10	2	female	2022-03-14	39	8	NA	Single	Yes	No	Never Alcohol user	Never drug user	No	No	No	Schizophrenia	Thioridazine
4459L	87	2023-07-05	65	127	2023-09-05	25.39	2023-07-05	2023-07-05	60	0	11	2	female	2022-03-14	39	8	6	Single	Yes	No	Never Alcohol user	Never drug user	No	No	No	Schizophrenia	Thioridazine
4459L	79	2023-10-26	65	121	2023-11-24	25.39	2023-10-26	2023-10-26	30	0	12	2	female	2022-03-14	39	8	6	Single	Yes	No	Never Alcohol user	Never drug user	No	No	No	Schizophrenia	Thioridazine
4459L	80	2023-11-24	70	129	2024-01-24	27.34	2023-11-24	2023-11-24	60	1	13	2	female	2022-03-14	39	8	6	Single	Yes	No	Never Alcohol user	Never drug user	No	No	No	Schizophrenia	Haloperidol
8500S	NA	---	0	0	2023-12-23	0	2023-11-23	2023-11-23	30	0	1	1	female	2023-11-23	24	12	20	Single	Unknown	Unknown	Never Alcohol user	Past drug user	NA	NA	NA	Delusional disorder	Haloperidol
7005Y	60	---	68	120	2023-12-02	22.72	2023-11-03	2023-11-03	30	0	1	1	male	2023-11-03	24	16	12	Common-law	No	Unknown	Past Alcohol user	Past drug user	NA	NA	NA	Epilepsy	Carbamazepine
7005Y	60	2023-11-29	68.1	120	2023-12-27	22.75	2023-11-29	2023-11-29	30	1	2	1	male	2023-11-03	24	16	9	Common-law	No	Unknown	Past Alcohol user	Past drug user	No	No	No	Epilepsy	Carbamazepine
7005Y	80	2023-12-12	68.9	120	2024-01-10	23.02	2023-12-12	2023-12-12	30	0	3	1	male	2023-11-03	24	16	9	Common-law	No	Unknown	Past Alcohol user	Past drug user	No	No	No	Epilepsy	Carbamazepine
3079H	75	---	47	130	2023-08-17	23.98	2023-07-18	2023-07-18	30	0	1	1	female	2023-07-18	103	13	20	Widowed	No	Unknown	Current Alcohol user	Current drug user	NA	NA	NA	Dementia	Fluphenazine
3079H	NA	2023-08-17	0	0	2023-09-14	0	2023-08-17	2023-08-17	30	1	2	1	female	2023-07-18	103	13	NA	Widowed	No	Unknown	Current Alcohol user	Current drug user	No	No	No	Dementia	Haloperidol
6559A	88	---	44	130	2023-08-24	18.31	2023-08-10	2023-08-10	15	0	1	2	female	2023-08-10	30	5	18	Single	No	No	Never Alcohol user	Never drug user	NA	NA	NA	Mild intellectual disability	Amitriptyline
6559A	72	2023-08-24	45	108	2023-09-24	18.73	2023-08-24	2023-08-24	30	1	2	2	female	2023-08-10	30	5	NA	Single	No	No	Never Alcohol user	Never drug user	No	No	No	Mild intellectual disability	Amitriptyline
6559A	68	2023-09-26	44	102	2023-10-27	18.31	2023-09-26	2023-09-26	30	0	3	2	female	2023-08-10	30	5	18	Single	No	No	Never Alcohol user	Never drug user	No	No	No	Mild intellectual disability	Amitriptyline
6559A	70	2023-12-15	44	100	2024-01-14	18.31	2023-12-15	2023-12-15	30	0	4	2	female	2023-08-10	30	5	17	Single	No	No	Never Alcohol user	Never drug user	No	No	No	Mild intellectual disability	Amitriptyline
3262J	NA	---	47	0	2023-07-13	19.56	2023-06-14	2023-06-14	30	0	1	2	female	2023-06-14	19	8	4	Single	No	No	Never Alcohol user	Never drug user	NA	NA	NA	Bipolar affective disorder	Amitriptyline
3262J	NA	2023-07-13	47	0	---	19.56	2023-07-13	2023-07-13	14	1	2	2	female	2023-06-14	19	8	5	Single	No	No	Never Alcohol user	Never drug user	No	No	No	Bipolar affective disorder	Amitriptyline
3262J	80	2023-10-01	47	126	2023-11-03	19.56	2023-10-01	2023-10-01	30	0	3	2	female	2023-06-14	19	8	5	Single	No	No	Never Alcohol user	Never drug user	No	No	No	Bipolar affective disorder	Amitriptyline
3262J	79	2023-11-03	48	120	2023-12-04	19.98	2023-11-03	2023-11-03	30	0	4	2	female	2023-06-14	19	8	5	Single	No	No	Never Alcohol user	Never drug user	No	No	No	Bipolar affective disorder	Amitriptyline
3453W	95	---	65	123	2023-05-04	25.71	2023-04-20	2023-04-20	15	0	1	2	female	2023-04-20	26	5	9	Single	No	No	Past Alcohol user	Never drug user	NA	NA	NA	Schizophrenia	Thioridazine
3453W	90	2023-05-25	65	120	2023-06-23	25.71	2023-05-25	2023-05-25	30	0	2	2	female	2023-04-20	26	5	9	Single	No	No	Past Alcohol user	Never drug user	No	No	No	Schizophrenia	Thioridazine
4149V	85	---	63	119	2023-08-10	21.55	2023-07-11	2023-07-11	30	0	1	1	male	2023-07-11	23	13	22	Common-law	Unknown	Unknown	Past Alcohol user	Past drug user	NA	NA	NA	Schizophrenia	Fluphenazine
4715O	81	---	53	120	2023-07-15	19	2023-05-11	2023-05-11	30	0	1	1	male	2023-05-11	16	13	37	Single	Unknown	Unknown	Never Alcohol user	Never drug user	NA	NA	NA	Schizophrenia	Fluphenazine
9464M	81	---	49	111	2023-10-18	19.14	2023-09-19	2023-09-19	30	0	1	1	female	2023-09-19	16	12	18	Single	Unknown	Unknown	Never Alcohol user	Never drug user	NA	NA	NA	Epilepsy	Fluphenazine
6824U	78	2023-09-10	62	118	2023-10-10	22.77	2023-09-10	2023-09-10	30	0	3	1	male	2023-07-25	69	12	21	Single	Unknown	Unknown	Never Alcohol user	Never drug user	No	No	No	Delusional disorder	Fluphenazine
3138H	80	---	58	120	2023-11-30	0	2023-11-02	2023-11-02	30	0	1	1	female	2023-11-02	32	12	16	Single	Unknown	Unknown	Never Alcohol user	Never drug user	NA	NA	NA	Epilepsy	Carbamazepine
3138H	NA	2023-11-30	50	0	2023-12-27	0	2023-11-30	2023-11-30	30	1	2	1	female	2023-11-02	32	12	14	Single	Unknown	Unknown	Never Alcohol user	Never drug user	No	No	No	Epilepsy	Carbamazepine
3138H	NA	2023-12-26	58	0	2024-01-23	20.8	2023-12-26	2023-12-26	30	1	3	1	female	2023-11-02	32	12	NA	Single	Unknown	Unknown	Never Alcohol user	Never drug user	No	No	No	Epilepsy	Carbamazepine
7289W	81	---	54	123	2022-06-08	22.19	2022-05-09	2022-05-09	30	0	1	2	female	2022-05-09	32	8	4	Married	No	No	Never Alcohol user	Never drug user	NA	NA	NA	Epilepsy	Carbamazepine
7289W	80	2022-06-08	54	120	2022-07-08	22.19	2022-06-08	2022-06-08	30	1	2	2	female	2022-05-09	32	8	3	Married	No	No	Never Alcohol user	Never drug user	No	No	No	Epilepsy	Carbamazepine
7289W	NA	2022-07-08	0	0	2022-08-08	0	2022-07-08	2022-07-08	30	1	3	2	female	2022-05-09	32	8	3	Married	No	No	Never Alcohol user	Never drug user	No	No	No	Epilepsy	Carbamazepine
7289W	NA	2022-08-08	0	0	2022-09-09	0	2022-08-08	2022-08-08	30	0	4	2	female	2022-05-09	32	8	NA	Married	No	No	Never Alcohol user	Never drug user	No	No	No	Epilepsy	Carbamazepine
3557T	103	---	67	150	2022-05-13	23.18	2022-04-27	2022-04-27	15	0	1	2	male	2022-04-27	55	5	11	Common-law	Yes	Yes	Past Alcohol user	Never drug user	NA	NA	NA	Dementia	Thioridazine
9187W	NA	2024-01-12	0	0	2024-02-09	0	2024-01-12	2024-01-12	30	0	7	1	female	2023-05-03	31	12	12	Single	Unknown	Unknown	Never Alcohol user	Past drug user	No	No	No	Epilepsy	Chlorpromazine
2597S	79	2023-05-18	65	110	2023-05-24	23.88	2023-05-18	2023-05-18	7	0	2	2	male	2022-08-18	30	5	5	Single	No	Unknown	Never Alcohol user	Never drug user	No	No	No	Bipolar affective disorder	Amitriptyline
8653R	93	---	51	170	2022-07-14	19.2	2022-06-16	2022-06-16	30	0	1	1	male	2022-06-16	70	14	16	Common-law	Unknown	Unknown	Past Alcohol user	Never drug user	NA	NA	NA	Nonorganic enuresis	Amitriptyline
8653R	93	2022-07-15	51	170	2022-08-14	19.2	2022-07-15	2022-07-15	30	1	2	1	male	2022-06-16	70	14	16	Common-law	Unknown	Unknown	Past Alcohol user	Never drug user	No	No	No	Nonorganic enuresis	Amitriptyline
7848N	76	2022-12-12	74	112	2023-01-11	26.22	2022-12-12	2022-12-12	30	0	3	1	female	2022-06-24	34	13	8	Common-law	No	No	Never Alcohol user	Never drug user	No	No	No	Schizophrenia	Trifluoperazine
8902D	72	2022-11-23	55	105	2022-12-21	24.44	2022-11-23	2022-11-23	30	1	2	1	female	2022-10-24	22	13	NA	Common-law	Unknown	No	Never Alcohol user	Never drug user	No	No	No	Delusional disorder	Trifluoperazine
8628R	79	---	54	110	2022-04-15	24	2022-03-15	2022-03-15	30	0	1	2	female	2022-03-15	29	7	42	Widowed	Unknown	Unknown	Never Alcohol user	Never drug user	NA	NA	NA	Bipolar affective disorder	Amitriptyline
8628R	81	2022-04-11	64	118	2022-05-11	28.44	2022-04-11	2022-04-11	30	1	2	2	female	2022-03-15	29	7	38	Widowed	Unknown	Unknown	Never Alcohol user	Never drug user	No	No	No	Bipolar affective disorder	Carbamazepine
8628R	70	2022-09-20	56	120	2022-10-20	24.89	2022-09-20	2022-09-20	30	0	3	2	female	2022-03-15	29	7	20	Widowed	Unknown	Unknown	Never Alcohol user	Never drug user	No	No	No	Bipolar affective disorder	Amitriptyline
4879I	81	---	56	119	2022-05-26	23.31	2022-04-26	2022-04-26	30	0	1	2	female	2022-04-26	30	7	12	Single	Unknown	Unknown	Never Alcohol user	Never drug user	NA	NA	NA	Epilepsy	Phenobarbital
4879I	70	2023-01-20	58	120	2023-02-19	24.14	2023-01-20	2023-01-20	30	0	2	2	female	2022-04-26	30	7	10	Single	Unknown	Unknown	Never Alcohol user	Never drug user	No	No	No	Epilepsy	Carbamazepine
4879I	81	2023-08-08	56	119	2023-09-08	23.31	2023-08-08	2023-08-08	30	0	3	2	female	2022-04-26	30	7	16	Single	Unknown	Unknown	Never Alcohol user	Never drug user	No	No	No	Epilepsy	Carbamazepine
4879I	69	2023-09-08	56	131	2023-10-09	23.92	2023-09-08	2023-09-08	30	0	4	2	female	2022-04-26	30	7	10	Single	Unknown	Unknown	Never Alcohol user	Never drug user	No	No	No	Epilepsy	Carbamazepine
4879I	64	2023-11-07	56	128	2023-12-07	23.92	2023-11-07	2023-11-07	30	0	5	2	female	2022-04-26	30	7	NA	Single	Unknown	Unknown	Never Alcohol user	Never drug user	No	No	No	Epilepsy	Carbamazepine
6287F	72	---	39	152	2022-10-17	14.86	2022-10-10	2022-10-10	30	0	1	2	female	2022-10-10	70	7	6	Divorced	No	No	Past Alcohol user	Past drug user	NA	NA	NA	Somatoform disorders	Amitriptyline
6287F	70	2023-02-06	36	130	2023-02-13	13.72	2023-02-06	2023-02-06	7	0	2	2	female	2022-10-10	70	7	4	Divorced	No	No	Past Alcohol user	Past drug user	No	No	No	Acute stress reaction	Haloperidol
6287F	60	2023-03-10	39	120	2023-04-10	14.86	2023-03-10	2023-03-10	30	0	3	2	female	2022-10-10	70	7	NA	Divorced	No	No	Past Alcohol user	Past drug user	No	No	No	Somatoform disorders	Haloperidol
6287F	70	2023-04-19	39	130	2023-05-19	14.86	2023-04-19	2023-04-19	30	0	4	2	female	2022-10-10	70	7	NA	Divorced	No	No	Past Alcohol user	Past drug user	No	No	No	Somatoform disorders	Amitriptyline
9215V	79	---	64	129	2023-10-20	25	2023-10-06	2023-10-06	15	0	1	2	male	2023-10-06	39	8	12	Married	No	No	Current Alcohol user	Never drug user	NA	NA	NA	Bipolar affective disorder	Amitriptyline
9215V	80	2023-10-20	64	120	2023-11-20	25	2023-10-20	2023-10-20	15	1	2	2	male	2023-10-06	39	8	9	Married	No	No	Current Alcohol user	Never drug user	No	No	No	Bipolar affective disorder	Amitriptyline
7347A	NA	---	41	0	2023-08-15	17.51	2023-07-17	2023-07-17	30	0	1	2	male	2023-07-17	18	1	26	Single	Unknown	Unknown	Never Alcohol user	Never drug user	NA	NA	NA	Epilepsy	Carbamazepine
7347A	NA	2023-08-17	41	0	2023-09-15	17.51	2023-08-17	2023-08-17	30	0	2	2	male	2023-07-17	18	1	19	Single	Unknown	Unknown	Never Alcohol user	Never drug user	No	No	No	Epilepsy	Carbamazepine
7347A	NA	2023-09-19	0	0	2023-10-16	0	2023-09-19	2023-09-19	30	0	3	2	male	2023-07-17	18	1	NA	Single	Unknown	Unknown	Never Alcohol user	Never drug user	No	No	No	Epilepsy	Carbamazepine
7347A	NA	2023-10-20	41	0	2023-11-20	17.51	2023-10-20	2023-10-20	30	0	4	2	male	2023-07-17	18	1	18	Single	Unknown	Unknown	Never Alcohol user	Never drug user	No	No	No	Epilepsy	Phenobarbital
7347A	NA	2023-11-23	41	0	2023-12-21	17.51	2023-11-23	2023-11-23	30	0	5	2	male	2023-07-17	18	1	16	Single	Unknown	Unknown	Never Alcohol user	Never drug user	No	No	No	Epilepsy	Carbamazepine
1175J	76	---	53.7	102	2023-10-25	20.46	2023-09-27	2023-09-27	30	0	1	1	female	2023-09-27	16	14	16	Single	No	Unknown	Never Alcohol user	Never drug user	NA	NA	NA	Epilepsy	Sodium Valproate
9024Z	76	---	60	115	2022-09-14	23.44	2022-09-01	2022-09-01	15	0	1	2	female	2022-09-01	27	8	4	Married	No	No	Never Alcohol user	Never drug user	NA	NA	NA	Bipolar affective disorder	Thioridazine
9024Z	81	2022-11-29	61	120	2022-12-29	23.53	2022-11-29	2022-11-29	30	0	2	2	female	2022-09-01	27	8	5	Married	No	No	Never Alcohol user	Never drug user	No	No	No	Bipolar affective disorder	Amitriptyline
4335E	NA	---	0	0	2023-06-13	0	2023-04-25	2023-04-25	30	0	1	2	female	2023-04-25	29	1	9	Single	Yes	No	Past Alcohol user	Never drug user	NA	NA	NA	Dementia	Thioridazine
4335E	78	2023-05-15	88	129	2023-06-13	30.81	2023-05-15	2023-05-15	30	1	2	2	female	2023-04-25	29	1	11	Single	Yes	No	Past Alcohol user	Never drug user	No	No	No	Dementia	Thioridazine
4335E	60	2023-06-13	88	112	2023-07-11	30.81	2023-06-13	2023-06-13	30	1	3	2	female	2023-04-25	29	1	11	Single	Yes	No	Past Alcohol user	Never drug user	No	No	No	Dementia	Thioridazine
4335E	63	2023-07-11	88	113	2023-08-10	30.81	2023-07-11	2023-07-11	30	1	4	2	female	2023-04-25	29	1	10	Single	Yes	No	Past Alcohol user	Never drug user	No	No	No	Dementia	Thioridazine
4335E	67	2023-08-16	88	116	2023-09-14	30.81	2023-08-16	2023-08-16	30	0	5	2	female	2023-04-25	29	1	9	Single	Yes	No	Past Alcohol user	Never drug user	No	No	No	Schizophrenia	Thioridazine
4335E	68	2023-09-18	88	117	2023-10-16	30.81	2023-09-18	2023-09-18	30	0	6	2	female	2023-04-25	29	1	8	Single	Yes	No	Past Alcohol user	Never drug user	No	No	No	Dementia	Thioridazine
4335E	69	2023-10-16	88	119	2023-11-14	30.81	2023-10-16	2023-10-16	30	1	7	2	female	2023-04-25	29	1	7	Single	Yes	No	Past Alcohol user	Never drug user	No	No	No	Dementia	Thioridazine
4335E	77	2023-11-16	89	114	2023-12-14	31.16	2023-11-16	2023-11-16	30	0	8	2	female	2023-04-25	29	1	6	Single	Yes	No	Past Alcohol user	Never drug user	No	No	No	Dementia	Thioridazine
8561G	78	---	55	119	2023-12-22	23.81	2023-11-24	2023-11-24	30	0	1	2	female	2023-11-24	33	8	9	Single	Yes	No	Past Alcohol user	Never drug user	NA	NA	NA	Epilepsy	Carbamazepine
1524J	80	---	57	121	2022-08-04	22.27	2022-07-06	2022-07-06	30	0	1	2	male	2022-07-06	40	1	10	Widowed	Yes	Yes	Never Alcohol user	Past drug user	NA	NA	NA	Epilepsy	Carbamazepine
1524J	80	2022-08-04	57	120	2022-09-02	22.27	2022-08-04	2022-08-04	30	1	2	2	male	2022-07-06	40	1	10	Widowed	Yes	Yes	Never Alcohol user	Past drug user	No	No	No	Epilepsy	Carbamazepine
1524J	81	2022-09-02	0	119	2022-10-02	0	2022-09-02	2022-09-02	30	0	3	2	male	2022-07-06	40	1	NA	Widowed	Yes	Yes	Never Alcohol user	Past drug user	No	No	No	Epilepsy	Carbamazepine
1524J	81	2022-10-03	0	120	2022-11-02	0	2022-10-03	2022-10-03	30	0	4	2	male	2022-07-06	40	1	10	Widowed	Yes	Yes	Never Alcohol user	Past drug user	No	No	No	Epilepsy	Sodium Valproate
1524J	NA	2022-12-06	58	0	2023-01-04	22.66	2022-12-06	2022-12-06	30	0	5	2	male	2022-07-06	40	1	9	Widowed	Yes	Yes	Never Alcohol user	Past drug user	No	No	No	Epilepsy	Sodium Valproate
1524J	79	2023-02-06	58	120	2023-03-06	22.66	2023-02-06	2023-02-06	30	0	6	2	male	2022-07-06	40	1	9	Widowed	Yes	Yes	Never Alcohol user	Past drug user	No	No	No	Epilepsy	Carbamazepine
1524J	80	2023-03-06	58	120	2023-05-05	22.66	2023-03-06	2023-03-06	60	1	7	2	male	2022-07-06	40	1	8	Widowed	Yes	Yes	Never Alcohol user	Past drug user	No	No	No	Epilepsy	Carbamazepine
9853G	101	---	64	144	2022-05-30	30.86	2022-03-28	2022-03-28	60	0	1	2	female	2022-03-28	55	5	1	Single	No	No	Never Alcohol user	Never drug user	NA	NA	NA	Schizophrenia	Thioridazine
9853G	94	2022-05-03	64	150	2022-06-06	30.86	2022-05-03	2022-05-03	30	1	2	2	female	2022-03-28	55	5	1	Single	No	No	Never Alcohol user	Never drug user	No	No	No	Schizophrenia	Thioridazine
9853G	82	2022-06-06	64	132	2022-07-21	30.86	2022-06-06	2022-06-06	45	0	3	2	female	2022-03-28	55	5	NA	Single	No	No	Never Alcohol user	Never drug user	No	No	No	Schizophrenia	Thioridazine
9853G	76	2023-01-05	61	128	2023-03-03	29.42	2023-01-05	2023-01-05	60	0	4	2	female	2022-03-28	55	5	NA	Single	No	No	Never Alcohol user	Never drug user	No	No	No	Schizophrenia	Haloperidol
9853G	NA	2023-05-11	0	0	2023-06-09	0	2023-05-11	2023-05-11	30	0	5	2	female	2022-03-28	55	5	NA	Single	No	No	Never Alcohol user	Never drug user	No	No	No	Schizophrenia	Haloperidol
9853G	NA	2023-08-01	0	0	2023-09-01	0	2023-08-01	2023-08-01	30	0	6	2	female	2022-03-28	55	5	NA	Single	No	No	Never Alcohol user	Never drug user	No	No	No	Schizophrenia	Haloperidol
9853G	NA	2023-10-03	0	0	2023-11-09	0	2023-10-03	2023-10-03	30	0	7	2	female	2022-03-28	55	5	NA	Single	No	No	Never Alcohol user	Never drug user	No	No	No	Schizophrenia	Haloperidol
9534O	NA	---	52	0	2023-09-24	19.81	2023-08-24	2023-08-24	10	0	1	1	male	2023-08-24	26	12	12	Single	Unknown	Unknown	Current Alcohol user	Current drug user	NA	NA	NA	Delusional disorder	Haloperidol
1956M	78	---	54	132	2022-04-01	20.08	2022-03-04	2022-03-04	30	0	1	1	male	2022-03-04	33	14	13	Single	No	No	Never Alcohol user	Never drug user	NA	NA	NA	Epilepsy	Carbamazepine
1956M	78	2022-04-04	54	130	2022-05-02	20.08	2022-04-04	2022-04-04	30	0	2	1	male	2022-03-04	33	14	13	Single	No	No	Never Alcohol user	Never drug user	No	No	No	Epilepsy	Carbamazepine
1956M	80	2022-06-15	54	120	2022-07-13	20.08	2022-06-15	2022-06-15	30	0	3	1	male	2022-03-04	33	14	14	Single	No	No	Never Alcohol user	Never drug user	No	No	No	Epilepsy	Carbamazepine
1956M	76	2022-06-27	54	113	2022-07-25	20.08	2022-06-27	2022-06-27	30	0	4	1	male	2022-03-04	33	14	13	Single	No	No	Never Alcohol user	Never drug user	No	No	No	Epilepsy	Carbamazepine
1956M	78	2022-08-24	54	110	2022-09-22	20.08	2022-08-24	2022-08-24	30	0	5	1	male	2022-03-04	33	14	14	Single	No	No	Never Alcohol user	Never drug user	No	No	No	Epilepsy	Carbamazepine
1956M	78	2022-09-29	54	110	2022-10-27	20.08	2022-09-29	2022-09-29	30	0	6	1	male	2022-03-04	33	14	12	Single	No	No	Never Alcohol user	Never drug user	No	No	No	Epilepsy	Carbamazepine
1956M	79	2023-02-21	54	112	2023-03-20	20.08	2023-02-21	2023-02-21	30	0	7	1	male	2022-03-04	33	14	11	Single	No	No	Never Alcohol user	Never drug user	No	No	No	Epilepsy	Carbamazepine
1956M	80	2023-03-30	54	110	2023-04-28	20.08	2023-03-30	2023-03-30	30	0	8	1	male	2022-03-04	33	14	12	Single	No	No	Never Alcohol user	Never drug user	No	No	No	Epilepsy	Carbamazepine
1956M	76	2023-06-27	54	120	2023-07-25	20.08	2023-06-27	2023-06-27	30	0	9	1	male	2022-03-04	33	14	10	Single	No	No	Never Alcohol user	Never drug user	No	No	No	Epilepsy	Carbamazepine
1956M	77	2023-09-18	54	120	2023-10-18	20.08	2023-09-18	2023-09-18	30	0	10	1	male	2022-03-04	33	14	13	Single	No	No	Never Alcohol user	Never drug user	No	No	No	Epilepsy	Carbamazepine
4852Y	81	---	52	110	2023-06-15	19.33	2023-05-17	2023-05-17	30	0	1	1	male	2023-05-17	32	12	18	Single	Unknown	Unknown	Never Alcohol user	Never drug user	NA	NA	NA	Epilepsy	Carbamazepine
4852Y	82	2023-06-14	53	120	2023-07-13	19.71	2023-06-14	2023-06-14	30	1	2	1	male	2023-05-17	32	12	17	Single	Unknown	Unknown	Never Alcohol user	Never drug user	No	No	No	Epilepsy	Carbamazepine
4852Y	73	2023-07-11	52.5	111	2023-08-09	19.52	2023-07-11	2023-07-11	30	1	3	1	male	2023-05-17	32	12	15	Single	Unknown	Unknown	Never Alcohol user	Never drug user	No	No	No	Epilepsy	Carbamazepine
4852Y	85	2023-08-08	53	120	2023-09-06	19.71	2023-08-08	2023-08-08	30	1	4	1	male	2023-05-17	32	12	NA	Single	Unknown	Unknown	Never Alcohol user	Never drug user	No	No	No	Epilepsy	Carbamazepine
4852Y	NA	2023-11-17	0	0	2023-12-17	0	2023-11-17	2023-11-17	30	0	5	1	male	2023-05-17	32	12	NA	Single	Unknown	Unknown	Never Alcohol user	Never drug user	No	No	No	Epilepsy	Carbamazepine
6770V	80	---	46	122	2023-12-27	17.1	2023-12-13	2023-11-30	30	0	1	1	male	2023-11-30	26	12	22	Single	Unknown	NA	Never Alcohol user	Past drug user	NA	NA	NA	Epilepsy	Carbamazepine
4536F	80	---	72	120	2024-02-01	27.43	2024-01-03	2024-01-03	30	0	1	1	female	2024-01-03	26	12	14	Single	Unknown	Unknown	Never Alcohol user	Past drug user	NA	NA	NA	Epilepsy	Carbamazepine
4664T	72	---	58	129	2023-02-12	21.83	2023-01-13	2023-01-13	30	0	1	2	female	2023-01-13	57	7	2	Common-law	Yes	No	Never Alcohol user	Never drug user	NA	NA	NA	Delusional disorder	Haloperidol
4664T	72	2023-03-20	57	131	2023-04-20	21.45	2023-03-20	2023-03-20	30	0	2	2	female	2023-01-13	57	7	0	Common-law	Yes	No	Never Alcohol user	Never drug user	No	No	No	Delusional disorder	Haloperidol
1360O	86	---	72	180	2023-06-10	30.36	2023-05-10	2023-05-10	30	0	1	2	male	2023-05-10	43	7	2	Widowed	Unknown	Unknown	Never Alcohol user	Never drug user	NA	NA	NA	Nonorganic sleep disorders	Amitriptyline
1360O	86	2023-06-09	72	130	2023-07-09	30.36	2023-06-09	2023-06-09	30	1	2	2	male	2023-05-10	43	7	2	Widowed	Unknown	Unknown	Never Alcohol user	Never drug user	No	No	No	Nonorganic sleep disorders	Amitriptyline
1360O	68	2023-07-10	71	132	2023-08-10	29.94	2023-07-10	2023-07-10	30	0	3	2	male	2023-05-10	43	7	2	Widowed	Unknown	Unknown	Never Alcohol user	Never drug user	No	No	No	Nonorganic sleep disorders	Amitriptyline
1360O	62	2023-08-10	71	120	2023-09-11	29.94	2023-08-10	2023-08-10	30	0	4	2	male	2023-05-10	43	7	0	Widowed	Unknown	Unknown	Never Alcohol user	Never drug user	No	No	No	Nonorganic sleep disorders	Amitriptyline
6696F	64	---	53	101	2023-11-27	20.2	2023-10-27	2023-10-27	30	0	1	2	female	2023-10-27	20	1	19	Single	Unknown	Unknown	Never Alcohol user	Never drug user	NA	NA	NA	Epilepsy	Carbamazepine
5509N	79	---	72	121	2023-08-17	0	2023-07-17	2023-07-17	30	0	1	2	male	2023-07-17	33	8	8	Married	No	No	Current Alcohol user	Past drug user	NA	NA	NA	Nonorganic sleep disorders	Carbamazepine
6038I	68	---	51	129	2023-05-10	19.43	2023-04-10	2023-04-10	30	0	1	2	female	2023-04-10	27	7	6	Common-law	No	Unknown	Past Alcohol user	Never drug user	NA	NA	NA	Depressive episodes	Amitriptyline
6038I	60	2023-06-10	51	128	2023-07-09	19.43	2023-06-10	2023-06-10	30	0	2	2	female	2023-04-10	27	7	0	Common-law	No	Unknown	Past Alcohol user	Never drug user	No	No	No	Depressive episodes	Amitriptyline
6038I	70	2023-07-10	50	130	2023-08-10	19.05	2023-07-10	2023-07-10	30	1	3	2	female	2023-04-10	27	7	0	Common-law	No	Unknown	Past Alcohol user	Never drug user	No	No	No	Depressive episodes	Amitriptyline
6038I	69	2023-08-10	50	131	2023-09-11	19.05	2023-08-10	2023-08-10	30	0	4	2	female	2023-04-10	27	7	0	Common-law	No	Unknown	Past Alcohol user	Never drug user	No	No	No	Depressive episodes	Amitriptyline
6038I	62	2023-09-11	51	128	2023-10-11	19.43	2023-09-11	2023-09-11	30	0	5	2	female	2023-04-10	27	7	0	Common-law	No	Unknown	Past Alcohol user	Never drug user	No	No	No	Mental and behavioral disorders due to opioid use	Amitriptyline
6038I	70	2023-10-12	51	132	2023-11-11	19.43	2023-10-12	2023-10-12	30	0	6	2	female	2023-04-10	27	7	0	Common-law	No	Unknown	Past Alcohol user	Never drug user	No	No	No	Depressive episodes	Amitriptyline
4318M	91	---	70	133	2022-09-06	25.71	2022-08-09	2022-08-09	30	0	1	2	male	2022-08-09	24	7	2	Single	Unknown	Unknown	Past Alcohol user	Never drug user	NA	NA	NA	Epilepsy	Carbamazepine
4318M	10	2022-09-06	71	120	2022-10-05	26.08	2022-09-06	2022-09-06	30	1	2	2	male	2022-08-09	24	7	0	Single	Unknown	Unknown	Past Alcohol user	Never drug user	No	No	No	Epilepsy	Carbamazepine
4318M	70	2022-12-14	72	120	2023-01-15	26.45	2022-12-14	2022-12-14	30	0	3	2	male	2022-08-09	24	7	0	Single	Unknown	Unknown	Past Alcohol user	Never drug user	No	No	No	Epilepsy	Carbamazepine
4318M	69	2023-01-30	71.8	120	2023-03-01	26.37	2023-01-30	2023-01-30	30	0	4	2	male	2022-08-09	24	7	0	Single	Unknown	Unknown	Past Alcohol user	Never drug user	No	No	No	Epilepsy	Carbamazepine
4318M	69	2023-03-20	70	130	2023-04-20	25.71	2023-03-20	2023-03-20	30	0	5	2	male	2022-08-09	24	7	0	Single	Unknown	Unknown	Past Alcohol user	Never drug user	No	No	No	Epilepsy	Carbamazepine
4318M	93	2023-04-06	65	142	2023-05-08	23.88	2023-04-06	2023-04-06	30	0	6	2	male	2022-08-09	24	7	0	Single	Unknown	Unknown	Past Alcohol user	Never drug user	No	No	No	Epilepsy	Carbamazepine
4318M	79	2023-08-08	70	118	2023-09-08	25.71	2023-08-08	2023-08-08	30	0	7	2	male	2022-08-09	24	7	0	Single	Unknown	Unknown	Past Alcohol user	Never drug user	No	No	No	Epilepsy	Carbamazepine
4318M	73	2023-08-24	70	115	2023-09-23	25.71	2023-08-24	2023-08-24	30	1	8	2	male	2022-08-09	24	7	0	Single	Unknown	Unknown	Past Alcohol user	Never drug user	No	No	No	Epilepsy	Carbamazepine
4318M	68	2023-10-18	63	129	2023-11-18	23.14	2023-10-18	2023-10-18	30	0	9	2	male	2022-08-09	24	7	0	Single	Unknown	Unknown	Past Alcohol user	Never drug user	No	No	No	Epilepsy	Carbamazepine
4318M	66	2023-11-20	63	128	2023-12-20	23.14	2023-11-20	2023-11-20	30	0	10	2	male	2022-08-09	24	7	0	Single	Unknown	Unknown	Past Alcohol user	Never drug user	No	No	No	Epilepsy	Carbamazepine
2731N	85	---	76	123	2023-05-23	26.93	2023-05-09	2023-05-09	15	0	1	2	female	2023-05-09	32	7	0	Single	Yes	No	Past Alcohol user	Never drug user	NA	NA	NA	Depressive episodes	Amitriptyline
2731N	80	2023-06-09	76	130	2023-07-07	26.93	2023-06-09	2023-06-09	30	0	2	2	female	2023-05-09	32	7	0	Single	Yes	No	Past Alcohol user	Never drug user	No	No	Yes	Depressive episodes	Amitriptyline
2731N	60	2023-07-10	78	129	2023-08-10	27.64	2023-07-10	2023-07-10	30	0	3	2	female	2023-05-09	32	7	0	Single	Yes	No	Past Alcohol user	Never drug user	No	No	No	Depressive episodes	Amitriptyline
2731N	82	2023-08-10	78	131	2023-09-08	27.64	2023-08-10	2023-08-10	30	0	4	2	female	2023-05-09	32	7	0	Single	Yes	No	Past Alcohol user	Never drug user	No	No	No	Depressive episodes	Amitriptyline
2731N	60	2023-09-08	76	129	2023-10-09	26.93	2023-09-08	2023-09-08	30	1	5	2	female	2023-05-09	32	7	0	Single	Yes	No	Past Alcohol user	Never drug user	No	No	No	Depressive episodes	Amitriptyline
2731N	78	2023-11-06	76	131	2023-12-06	26.93	2023-11-06	2023-11-06	30	0	6	2	female	2023-05-09	32	7	5	Single	Yes	No	Past Alcohol user	Never drug user	No	No	No	Depressive episodes	Amitriptyline
3033P	79	---	44.1	110	2023-03-25	20.41	2023-02-27	2023-02-27	30	0	1	1	female	2023-02-27	23	14	16	Single	NA	NA	NA	NA	NA	NA	NA	Delusional disorder	Haloperidol
3033P	80	2023-03-27	44.7	110	2023-04-25	19.6	2023-03-27	2023-03-27	30	0	2	1	female	2023-02-27	23	14	15	Single	NA	NA	NA	NA	No	No	Yes	Delusional disorder	Haloperidol
3033P	80	2023-05-27	44	120	2023-06-23	19.56	2023-05-27	2023-05-27	30	0	3	1	female	2023-02-27	23	14	14	Single	NA	NA	NA	NA	No	No	No	Delusional disorder	Haloperidol
7641P	95	---	48	129	2022-05-27	20.24	2022-04-29	2022-04-29	30	0	1	1	female	2022-04-29	20	14	16	Single	No	Unknown	Never Alcohol user	Never drug user	NA	NA	NA	Epilepsy	Carbamazepine
7641P	80	2022-08-24	48	120	2022-09-22	20.24	2022-08-24	2022-08-24	30	0	2	1	female	2022-04-29	20	14	14	Single	No	Unknown	Never Alcohol user	Never drug user	No	No	No	Epilepsy	Carbamazepine
7641P	80	2022-10-10	48	120	2022-11-08	20.24	2022-10-10	2022-10-10	30	0	3	1	female	2022-04-29	20	14	14	Single	No	Unknown	Never Alcohol user	Never drug user	No	No	No	Epilepsy	Carbamazepine
7641P	80	2022-11-15	48	110	2022-12-13	20.24	2022-11-15	2022-11-15	30	0	4	1	female	2022-04-29	20	14	15	Single	No	Unknown	Never Alcohol user	Never drug user	No	No	No	Epilepsy	Carbamazepine
7641P	87	2023-02-06	48	120	2023-03-03	20.24	2023-02-06	2023-02-06	30	0	5	1	female	2022-04-29	20	14	NA	Single	No	Unknown	Never Alcohol user	Never drug user	No	No	No	Epilepsy	Carbamazepine
7641P	80	2023-03-04	48	120	2023-04-04	21.33	2023-03-04	2023-03-04	30	1	6	1	female	2022-04-29	20	14	14	Single	No	Unknown	Never Alcohol user	Never drug user	No	No	No	Epilepsy	Carbamazepine
7641P	80	2023-04-28	48	120	2023-05-26	20.24	2023-04-28	2023-04-28	30	0	7	1	female	2022-04-29	20	14	12	Single	No	Unknown	Never Alcohol user	Never drug user	No	No	No	Epilepsy	Carbamazepine
7641P	76	2023-05-26	48	110	2023-06-23	20.24	2023-05-26	2023-05-26	30	1	8	1	female	2022-04-29	20	14	11	Single	No	Unknown	Never Alcohol user	Never drug user	No	No	No	Epilepsy	Carbamazepine
7641P	78	2023-06-23	48	110	2023-07-21	17.85	2023-06-23	2023-06-23	30	1	9	1	female	2022-04-29	20	14	15	Single	No	Unknown	Never Alcohol user	Never drug user	No	No	No	Epilepsy	Carbamazepine
7641P	76	2023-07-21	48	108	2023-08-19	17.85	2023-07-21	2023-07-21	30	1	10	1	female	2022-04-29	20	14	13	Single	No	Unknown	Never Alcohol user	Never drug user	No	No	No	Epilepsy	Carbamazepine
7641P	78	2023-08-18	48	110	2023-09-16	17.85	2023-08-18	2023-08-18	30	1	11	1	female	2022-04-29	20	14	14	Single	No	Unknown	Never Alcohol user	Never drug user	No	No	No	Epilepsy	Carbamazepine
7641P	76	2023-09-18	48	108	2023-10-16	17.85	2023-09-18	2023-09-18	30	0	12	1	female	2022-04-29	20	14	13	Single	No	Unknown	Never Alcohol user	Never drug user	No	No	No	Epilepsy	Carbamazepine
3480H	62	---	84	120	2023-08-31	36.84	2023-07-31	2023-07-31	30	0	1	2	male	2023-07-31	58	7	0	Common-law	No	Unknown	Current Alcohol user	Past drug user	NA	NA	NA	Nonorganic sleep disorders	Amitriptyline
3480H	NA	2023-08-31	0	0	2023-09-29	0	2023-08-31	2023-08-31	30	0	2	2	male	2023-07-31	58	7	0	Common-law	No	Unknown	Current Alcohol user	Past drug user	No	No	No	Nonorganic sleep disorders	Amitriptyline
4241V	80	---	53	120	2023-12-27	23.56	2023-11-27	2023-09-29	30	0	1	1	female	2023-09-29	32	12	16	Married	No	No	Never Alcohol user	Never drug user	NA	NA	NA	Epilepsy	Carbamazepine
8600Z	NA	---	0	0	2023-12-23	0	2023-11-23	2023-11-23	30	0	1	1	male	2023-11-23	16	12	24	Single	Unknown	Unknown	Never Alcohol user	Past drug user	NA	NA	NA	Epilepsy	Carbamazepine
8600Z	NA	2023-12-06	73	0	2024-01-03	27.14	2023-12-06	2023-12-06	30	1	2	1	male	2023-11-23	16	12	18	Single	Unknown	Unknown	Never Alcohol user	Past drug user	No	No	No	Epilepsy	Carbamazepine
8600Z	NA	2024-01-11	0	0	2024-02-08	0	2024-01-11	2024-01-11	30	0	3	1	male	2023-11-23	16	12	13	Single	Unknown	Unknown	Never Alcohol user	Past drug user	No	No	No	Epilepsy	Carbamazepine
4259H	80	---	59	110	2022-09-01	20.42	2022-08-04	2022-08-04	30	0	1	2	male	2022-08-04	38	5	3	Single	Yes	No	Past Alcohol user	Never drug user	NA	NA	NA	Schizophrenia	Thioridazine
4259H	80	2022-10-31	52	120	2022-11-30	17.99	2022-10-31	2022-10-31	30	0	2	2	male	2022-08-04	38	5	1	Single	Yes	No	Past Alcohol user	Never drug user	No	No	No	Schizophrenia	Haloperidol
4259H	80	2022-11-21	53	100	2022-12-21	18.34	2022-11-21	2022-11-21	30	0	3	2	male	2022-08-04	38	5	NA	Single	Yes	No	Past Alcohol user	Never drug user	No	No	No	Schizophrenia	Biperiden
4259H	86	2022-12-28	54	126	2023-01-27	18.69	2022-12-28	2022-12-28	30	0	4	2	male	2022-08-04	38	5	0	Single	Yes	No	Past Alcohol user	Never drug user	No	No	No	Schizophrenia	Haloperidol
4259H	66	2023-02-27	54	105	2023-03-27	18.69	2023-02-27	2023-02-27	30	0	5	2	male	2022-08-04	38	5	3	Single	Yes	No	Past Alcohol user	Never drug user	No	No	No	Schizophrenia	Haloperidol
4259H	66	2023-03-27	54	105	2023-04-27	18.69	2023-03-27	2023-03-27	30	1	6	2	male	2022-08-04	38	5	3	Single	Yes	No	Past Alcohol user	Never drug user	No	No	No	Schizophrenia	Haloperidol
4259H	NA	2023-04-27	56	0	2023-05-26	19.38	2023-04-27	2023-04-27	30	0	7	2	male	2022-08-04	38	5	2	Single	Yes	No	Past Alcohol user	Never drug user	No	No	No	Schizophrenia	Haloperidol
4259H	75	2023-05-30	56	110	2023-06-29	19.38	2023-05-30	2023-05-30	30	0	8	2	male	2022-08-04	38	5	NA	Single	Yes	No	Past Alcohol user	Never drug user	No	No	No	Schizophrenia	Haloperidol
4259H	70	2023-06-29	56	110	2023-07-28	19.38	2023-06-29	2023-06-29	30	1	9	2	male	2022-08-04	38	5	2	Single	Yes	No	Past Alcohol user	Never drug user	No	No	No	Schizophrenia	Haloperidol
4259H	87	2023-07-27	57	127	2023-08-28	19.72	2023-07-27	2023-07-27	30	1	10	2	male	2022-08-04	38	5	1	Single	Yes	No	Past Alcohol user	Never drug user	No	No	No	Schizophrenia	Haloperidol
4259H	73	2023-08-28	56	105	2023-09-28	19.38	2023-08-28	2023-08-28	30	0	11	2	male	2022-08-04	38	5	1	Single	Yes	No	Past Alcohol user	Never drug user	No	No	No	Schizophrenia	Haloperidol
4259H	70	2023-09-29	56	120	2023-10-27	19.38	2023-09-29	2023-09-29	30	0	12	2	male	2022-08-04	38	5	1	Single	Yes	No	Past Alcohol user	Never drug user	No	No	No	Schizophrenia	Haloperidol
8414Q	60	---	57	120	2023-07-02	22.27	2023-06-02	2023-06-02	30	0	1	1	male	2023-06-02	19	16	9	Common-law	Unknown	Unknown	Never Alcohol user	Never drug user	NA	NA	NA	Epilepsy	Carbamazepine
8414Q	60	2023-06-30	52	120	2023-07-27	20.31	2023-06-30	2023-06-30	30	1	2	1	male	2023-06-02	19	16	NA	Common-law	Unknown	Unknown	Never Alcohol user	Never drug user	No	No	No	Epilepsy	Carbamazepine
8414Q	64	2023-11-09	66	129	2023-12-09	25.78	2023-11-09	2023-11-09	30	0	3	1	male	2023-06-02	19	16	9	Common-law	Unknown	Unknown	Never Alcohol user	Never drug user	No	No	No	Epilepsy	Carbamazepine
4582Y	78	---	46	118	2023-11-20	19.65	2023-10-20	2023-10-20	30	0	1	2	female	2023-10-20	20	1	16	Separated	No	Unknown	Never Alcohol user	Never drug user	NA	NA	NA	Schizophrenia	Haloperidol
9564N	79	---	75	121	2022-03-18	25.95	2022-02-21	2022-02-21	30	0	1	2	male	2022-02-21	34	1	11	Common-law	Unknown	Unknown	Current Alcohol user	Never drug user	NA	NA	NA	Nonorganic sleep disorders	Amitriptyline
7176Q	79	---	0	119	2023-11-24	0	2023-10-25	2023-10-25	30	0	1	2	female	2023-10-25	50	8	10	Single	No	No	Never Alcohol user	Never drug user	NA	NA	NA	Schizophrenia	Haloperidol
7807S	68	---	39	106	2023-01-03	16.23	2022-12-01	2022-12-01	30	0	1	1	female	2022-12-01	55	12	22	Single	Yes	No	Never Alcohol user	Never drug user	NA	NA	NA	Epilepsy	Carbamazepine
8902D	83	2022-12-21	55	103	2023-01-20	24.44	2022-12-21	2022-12-21	30	1	3	1	female	2022-10-24	22	13	15	Common-law	Unknown	No	Never Alcohol user	Never drug user	No	No	No	Epilepsy	Trifluoperazine
2848L	67	---	58	99	2023-08-04	21.05	2023-07-05	2023-07-05	30	0	1	2	male	2023-07-05	23	1	12	Single	No	Unknown	Never Alcohol user	Never drug user	NA	NA	NA	Schizophrenia	Haloperidol
2848L	63	2023-08-15	58	97	2023-09-13	21.05	2023-08-15	2023-08-15	30	0	2	2	male	2023-07-05	23	1	10	Single	No	Unknown	Never Alcohol user	Never drug user	No	No	No	Schizophrenia	Haloperidol
2848L	97	2023-10-16	57	121	2023-11-16	20.69	2023-10-16	2023-10-16	3	0	3	2	male	2023-07-05	23	1	12	Single	No	Unknown	Never Alcohol user	Never drug user	No	No	No	Schizophrenia	Haloperidol
2848L	85	2023-11-16	64	119	2023-12-14	23.23	2023-11-16	2023-11-16	30	0	4	2	male	2023-07-05	23	1	10	Single	No	Unknown	Never Alcohol user	Never drug user	No	No	No	Schizophrenia	Haloperidol
8291N	73	---	46	113	2022-06-04	18.2	2022-05-06	2022-05-06	30	0	1	1	male	2022-05-06	19	14	13	Single	No	Unknown	Never Alcohol user	Never drug user	NA	NA	NA	Epilepsy	Carbamazepine
8291N	71	2022-07-13	48	112	2022-08-11	18.99	2022-07-13	2022-07-13	30	0	2	1	male	2022-05-06	19	14	13	Single	No	Unknown	Never Alcohol user	Never drug user	No	No	No	Epilepsy	Carbamazepine
8291N	79	2022-08-08	47	120	2022-09-06	18.59	2022-08-08	2022-08-08	30	1	3	1	male	2022-05-06	19	14	12	Single	No	Unknown	Never Alcohol user	Never drug user	No	No	No	Epilepsy	Carbamazepine
8291N	78	2022-09-20	48	110	2022-10-18	18.99	2022-09-20	2022-09-20	30	0	4	1	male	2022-05-06	19	14	14	Single	No	Unknown	Never Alcohol user	Never drug user	No	No	No	Epilepsy	Carbamazepine
8291N	79	2022-11-14	52	112	2022-12-12	20.57	2022-11-14	2022-11-14	30	0	5	1	male	2022-05-06	19	14	15	Single	No	Unknown	Never Alcohol user	Never drug user	No	No	No	Epilepsy	Carbamazepine
8291N	80	2023-02-07	52	120	2023-03-07	21.64	2023-02-07	2023-02-07	30	0	6	1	male	2022-05-06	19	14	15	Single	No	Unknown	Never Alcohol user	Never drug user	No	No	No	Epilepsy	Carbamazepine
8291N	80	2023-03-27	52	110	2023-04-26	20.57	2023-03-27	2023-03-27	30	0	7	1	male	2022-05-06	19	14	13	Single	No	Unknown	Never Alcohol user	Never drug user	No	No	No	Epilepsy	Carbamazepine
8291N	80	2023-04-26	52	120	2023-05-24	20.57	2023-04-26	2023-04-26	30	1	8	1	male	2022-05-06	19	14	11	Single	No	Unknown	Never Alcohol user	Never drug user	No	No	No	Epilepsy	Carbamazepine
8291N	80	2023-05-22	52	120	2023-06-20	20.57	2023-05-22	2023-05-22	30	1	9	1	male	2022-05-06	19	14	12	Single	No	Unknown	Never Alcohol user	Never drug user	No	No	No	Epilepsy	Carbamazepine
8291N	80	2023-06-20	52	110	2023-07-18	20.57	2023-06-20	2023-06-20	30	1	10	1	male	2022-05-06	19	14	14	Single	No	Unknown	Never Alcohol user	Never drug user	No	No	No	Epilepsy	Carbamazepine
8291N	80	2023-07-18	52	100	2023-08-16	20.57	2023-07-18	2023-07-18	30	1	11	1	male	2022-05-06	19	14	11	Single	No	Unknown	Never Alcohol user	Never drug user	No	No	No	Epilepsy	Carbamazepine
8291N	78	2023-08-16	52	108	2023-09-14	20.57	2023-08-16	2023-08-16	30	1	12	1	male	2022-05-06	19	14	13	Single	No	Unknown	Never Alcohol user	Never drug user	No	No	No	Epilepsy	Carbamazepine
7632H	80	---	64	110	2023-10-06	22.15	2023-09-22	2023-09-22	15	0	1	2	male	2023-09-22	23	5	10	Single	No	No	Never Alcohol user	Never drug user	NA	NA	NA	Epilepsy	Amitriptyline
8526O	50	---	41	100	2022-06-22	18.22	2022-05-24	2022-05-24	30	0	1	1	female	2022-05-24	16	14	24	Single	No	Unknown	Never Alcohol user	Never drug user	NA	NA	NA	Epilepsy	Carbamazepine
8526O	83	2022-08-05	41	101	2022-09-03	17.75	2022-08-05	2022-08-05	30	0	2	1	female	2022-05-24	16	14	23	Single	No	Unknown	Never Alcohol user	Never drug user	No	No	No	Epilepsy	Carbamazepine
8526O	60	2022-11-18	41	106	2022-12-16	26.24	2022-11-18	2022-11-18	30	0	3	1	female	2022-05-24	16	14	NA	Single	No	Unknown	Never Alcohol user	Never drug user	No	No	No	Epilepsy	Carbamazepine
8526O	70	2023-03-21	41	108	2023-04-19	17.07	2023-03-21	2023-03-21	30	0	4	1	female	2022-05-24	16	14	19	Single	No	Unknown	Never Alcohol user	Never drug user	No	No	No	Epilepsy	Carbamazepine
8526O	78	2023-05-08	41	110	2023-06-06	17.07	2023-05-08	2023-05-08	30	0	5	1	female	2022-05-24	16	14	23	Single	No	Unknown	Never Alcohol user	Never drug user	No	No	No	Epilepsy	Carbamazepine
8526O	76	2023-06-06	41	112	2023-07-04	17.07	2023-06-06	2023-06-06	30	1	6	1	female	2022-05-24	16	14	20	Single	No	Unknown	Never Alcohol user	Never drug user	No	No	No	Epilepsy	Carbamazepine
8526O	74	2023-08-04	41	120	2023-09-02	17.07	2023-08-04	2023-08-04	30	0	7	1	female	2022-05-24	16	14	28	Single	No	Unknown	Never Alcohol user	Never drug user	No	No	No	Epilepsy	Carbamazepine
2332S	NA	---	58	0	2023-03-09	20.8	2023-02-09	2023-02-09	30	0	1	1	male	2023-02-09	24	16	13	Single	Unknown	Unknown	NA	NA	NA	NA	NA	Schizophrenia	Trifluoperazine
2066D	73	---	76	101	2022-12-23	30.83	2022-11-24	2022-11-24	30	0	1	2	female	2022-11-24	45	8	5	Single	Yes	No	Current Alcohol user	Never drug user	NA	NA	NA	Nonorganic sleep disorders	Amitriptyline
5495W	NA	---	0	0	2023-07-05	0	2023-06-07	2023-06-07	30	0	1	2	female	2023-06-07	19	1	8	Single	No	Unknown	Never Alcohol user	Never drug user	NA	NA	NA	Epilepsy	Carbamazepine
5495W	79	2023-07-05	63	118	2023-08-04	24.01	2023-07-05	2023-07-05	30	1	2	2	female	2023-06-07	19	1	7	Single	No	Unknown	Never Alcohol user	Never drug user	No	No	No	Epilepsy	Carbamazepine
5495W	76	2023-08-04	63	119	2023-09-04	24.01	2023-08-04	2023-08-04	30	1	3	2	female	2023-06-07	19	1	7	Single	No	Unknown	Never Alcohol user	Never drug user	No	No	No	Epilepsy	Carbamazepine
5495W	74	2023-10-05	63	118	2023-11-03	24.01	2023-10-05	2023-10-05	30	0	4	2	female	2023-06-07	19	1	6	Single	No	Unknown	Never Alcohol user	Never drug user	No	No	No	Epilepsy	Carbamazepine
5495W	70	2023-11-06	63	118	2023-12-04	24.01	2023-11-06	2023-11-06	30	0	5	2	female	2023-06-07	19	1	6	Single	No	Unknown	Never Alcohol user	Never drug user	No	No	No	Epilepsy	Carbamazepine
5495W	79	2023-12-04	63	119	2024-01-03	24.01	2023-12-04	2023-12-04	30	1	6	2	female	2023-06-07	19	1	5	Single	No	Unknown	Never Alcohol user	Never drug user	No	No	No	Epilepsy	Carbamazepine
7100Z	700	---	82	129	2022-11-24	39	2022-10-24	2022-10-24	30	0	1	2	female	2022-10-24	33	8	12	Single	No	No	Current Alcohol user	Never drug user	NA	NA	NA	Other behavioral and emotional disorders	Imipramine
7100Z	NA	2022-11-22	84	0	2022-12-22	39.95	2022-11-22	2022-11-22	30	1	2	2	female	2022-10-24	33	8	10	Single	No	No	Current Alcohol user	Never drug user	No	No	No	Other behavioral and emotional disorders	Imipramine
7100Z	NA	2023-04-11	0	0	2023-05-11	0	2023-04-11	2023-04-11	30	0	3	2	female	2022-10-24	33	8	NA	Single	No	No	Current Alcohol user	Never drug user	No	No	No	Other behavioral and emotional disorders	Imipramine
7100Z	NA	2023-03-10	0	0	2023-04-11	0	2023-03-10	2023-03-10	30	0	4	2	female	2022-10-24	33	8	NA	Single	No	No	Current Alcohol user	Never drug user	No	No	No	Other behavioral and emotional disorders	Imipramine
8587T	72	---	56	126	2022-07-01	20.57	2022-06-03	2022-06-03	30	0	1	1	male	2022-06-03	31	14	12	Single	No	Unknown	Current Alcohol user	Current drug user	NA	NA	NA	Epilepsy	Carbamazepine
2288F	91	---	70	134	2022-09-27	19.39	2022-09-12	2022-09-12	15	0	1	2	male	2022-09-12	43	5	2	Common-law	Yes	Unknown	Past Alcohol user	Never drug user	NA	NA	NA	Epilepsy	Carbamazepine
2288F	NA	2022-12-01	69	0	2022-12-15	19.11	2022-12-01	2022-12-01	15	0	2	2	male	2022-09-12	43	5	3	Common-law	Yes	Unknown	Past Alcohol user	Never drug user	No	No	No	Epilepsy	Sodium Valproate
2288F	80	2022-12-30	70	134	2023-01-30	19.39	2022-12-30	2022-12-30	30	0	3	2	male	2022-09-12	43	5	NA	Common-law	Yes	Unknown	Past Alcohol user	Never drug user	No	No	No	Epilepsy	Carbamazepine
2288F	75	2023-02-01	64	130	2023-03-01	17.73	2023-02-01	2023-02-01	30	0	4	2	male	2022-09-12	43	5	NA	Common-law	Yes	Unknown	Past Alcohol user	Never drug user	No	No	No	Epilepsy	Carbamazepine
2288F	70	2023-03-06	64	130	2023-04-06	17.73	2023-03-06	2023-03-06	30	0	5	2	male	2022-09-12	43	5	3	Common-law	Yes	Unknown	Past Alcohol user	Never drug user	No	No	No	Epilepsy	Carbamazepine
2288F	70	2023-04-12	64	136	2023-05-11	17.73	2023-04-12	2023-04-12	30	0	6	2	male	2022-09-12	43	5	3	Common-law	Yes	Unknown	Past Alcohol user	Never drug user	No	No	No	Epilepsy	Carbamazepine
2288F	70	2023-05-18	64	130	2023-06-16	17.73	2023-05-18	2023-05-18	30	0	7	2	male	2022-09-12	43	5	2	Common-law	Yes	Unknown	Past Alcohol user	Never drug user	No	No	No	Epilepsy	Carbamazepine
2288F	70	2023-07-18	64	120	2023-08-18	17.73	2023-07-18	2023-07-18	30	0	8	2	male	2022-09-12	43	5	2	Common-law	Yes	Unknown	Past Alcohol user	Never drug user	No	No	No	Epilepsy	Carbamazepine
8231G	80	---	60	120	2022-09-01	21.01	2022-08-01	2022-07-29	30	0	1	1	female	2022-07-29	31	12	13	Single	No	No	Never Alcohol user	Never drug user	NA	NA	NA	Epilepsy	Carbamazepine
8231G	71	2022-09-01	59	119	2022-10-01	20.66	2022-09-01	2022-09-01	30	0	2	1	female	2022-07-29	31	12	10	Single	No	No	Never Alcohol user	Never drug user	No	No	No	Epilepsy	Carbamazepine
8045D	67	---	55	107	2022-04-15	20.2	2022-03-16	2022-03-16	30	0	1	1	male	2022-03-16	26	13	3	Single	No	Unknown	Past Alcohol user	Never drug user	NA	NA	NA	Epilepsy	Carbamazepine
8045D	71	2022-04-08	55	109	2022-05-06	20.2	2022-04-08	2022-04-08	30	1	2	1	male	2022-03-16	26	13	NA	Single	No	Unknown	Past Alcohol user	Never drug user	No	No	No	Epilepsy	Carbamazepine
8045D	70	2022-05-06	59	110	2022-06-06	21.67	2022-05-06	2022-05-06	30	1	3	1	male	2022-03-16	26	13	3	Single	No	Unknown	Past Alcohol user	Never drug user	No	No	No	Epilepsy	Carbamazepine
8045D	79	2022-06-06	59	121	2022-07-05	21.67	2022-06-06	2022-06-06	30	0	4	1	male	2022-03-16	26	13	3	Single	No	Unknown	Past Alcohol user	Never drug user	No	No	No	Epilepsy	Carbamazepine
8045D	81	2022-07-05	59	113	2022-08-05	21.67	2022-07-05	2022-07-05	30	1	5	1	male	2022-03-16	26	13	2	Single	No	Unknown	Past Alcohol user	Never drug user	No	No	No	Epilepsy	Carbamazepine
8045D	89	2022-08-05	59	124	2022-09-03	21.67	2022-08-05	2022-08-05	30	0	6	1	male	2022-03-16	26	13	2	Single	No	Unknown	Past Alcohol user	Never drug user	No	No	No	Epilepsy	Carbamazepine
8045D	87	2022-09-05	59	131	2022-10-04	21.67	2022-09-05	2022-09-05	30	0	7	1	male	2022-03-16	26	13	4	Single	No	Unknown	Past Alcohol user	Never drug user	No	No	No	Epilepsy	Carbamazepine
8045D	85	2022-09-22	59	129	2022-10-20	21.67	2022-09-22	2022-09-22	30	0	8	1	male	2022-03-16	26	13	3	Single	No	Unknown	Past Alcohol user	Never drug user	No	No	No	Epilepsy	Carbamazepine
8045D	64	2022-10-25	57	109	2022-11-25	20.94	2022-10-25	2022-10-25	30	0	9	1	male	2022-03-16	26	13	3	Single	No	Unknown	Past Alcohol user	Never drug user	No	No	No	Epilepsy	Carbamazepine
8045D	77	2023-01-04	59	111	2023-02-02	21.67	2023-01-04	2023-01-04	30	0	10	1	male	2022-03-16	26	13	4	Single	No	Unknown	Past Alcohol user	Never drug user	No	No	No	Epilepsy	Carbamazepine
8045D	79	2023-04-10	59	124	2023-05-09	21.67	2023-04-10	2023-04-10	30	0	11	1	male	2022-03-16	26	13	6	Single	No	Unknown	Past Alcohol user	Never drug user	No	No	No	Epilepsy	Carbamazepine
8045D	80	2023-05-11	59	121	2023-06-12	21.67	2023-05-11	2023-05-11	30	0	12	1	male	2022-03-16	26	13	6	Single	No	Unknown	Past Alcohol user	Never drug user	No	No	No	Epilepsy	Carbamazepine
8045D	70	2023-07-26	60	100	2023-08-25	22.04	2023-07-26	2023-07-26	30	0	13	1	male	2022-03-16	26	13	NA	Single	No	Unknown	Past Alcohol user	Never drug user	No	No	No	Epilepsy	Carbamazepine
8045D	81	2024-01-05	60	123	2024-02-01	22.04	2024-01-05	2024-01-05	30	0	14	1	male	2022-03-16	26	13	NA	Single	No	Unknown	Past Alcohol user	Never drug user	No	No	No	Epilepsy	Carbamazepine
9170U	72	---	43	120	2022-03-18	16.38	2022-02-21	2022-02-21	30	0	1	2	female	2022-02-21	26	1	19	Single	Yes	No	Never Alcohol user	Never drug user	NA	NA	NA	Epilepsy	Carbamazepine
9170U	71	2022-03-28	43	121	2022-04-26	16.38	2022-03-28	2022-03-28	30	0	2	2	female	2022-02-21	26	1	17	Single	Yes	No	Never Alcohol user	Never drug user	No	No	No	Epilepsy	Carbamazepine
9170U	80	2022-04-26	43	120	2022-06-25	16.38	2022-04-26	2022-04-26	60	1	3	2	female	2022-02-21	26	1	16	Single	Yes	No	Never Alcohol user	Never drug user	No	No	No	Epilepsy	Carbamazepine
9170U	79	2022-06-29	52	121	2022-08-26	19.81	2022-06-29	2022-06-29	60	0	4	2	female	2022-02-21	26	1	15	Single	Yes	No	Never Alcohol user	Never drug user	No	No	No	Epilepsy	Carbamazepine
9170U	NA	2022-08-26	0	0	2022-09-23	0	2022-08-26	2022-08-26	30	1	5	2	female	2022-02-21	26	1	NA	Single	Yes	No	Never Alcohol user	Never drug user	No	No	No	Epilepsy	Carbamazepine
9170U	NA	2022-09-27	0	0	2022-10-26	0	2022-09-27	2022-09-27	30	0	6	2	female	2022-02-21	26	1	12	Single	Yes	No	Never Alcohol user	Never drug user	No	No	No	Epilepsy	Sodium Valproate
9170U	NA	2022-12-30	54	0	2023-01-27	20.32	2022-12-30	2022-12-30	30	0	7	2	female	2022-02-21	26	1	10	Single	Yes	No	Never Alcohol user	Never drug user	No	No	No	Epilepsy	Carbamazepine
2051H	NA	---	43	0	2023-01-17	0	2022-12-20	2022-12-20	30	0	1	2	female	2022-12-20	68	5	4	Married	Unknown	Unknown	Never Alcohol user	Never drug user	NA	NA	NA	Dementia	Haloperidol
2051H	NA	2023-01-17	0	0	2023-02-01	0	2023-01-17	2023-01-17	15	0	2	2	female	2022-12-20	68	5	NA	Married	Unknown	Unknown	Never Alcohol user	Never drug user	No	No	No	Dementia	Haloperidol
2051H	59	2023-01-27	45	89	2023-03-01	0	2023-01-27	2023-01-27	30	0	3	2	female	2022-12-20	68	5	NA	Married	Unknown	Unknown	Never Alcohol user	Never drug user	No	No	No	Dementia	Thioridazine
2051H	70	2023-07-18	45	100	2023-08-18	17.15	2023-07-18	2023-07-18	30	0	4	2	female	2022-12-20	68	5	4	Married	Unknown	Unknown	Never Alcohol user	Never drug user	No	No	No	Dementia	Thioridazine
2051H	75	2023-09-22	45	102	2023-10-23	17.15	2023-09-22	2023-09-22	30	0	5	2	female	2022-12-20	68	5	4	Married	Unknown	Unknown	Never Alcohol user	Never drug user	No	No	No	Dementia	Thioridazine
7283J	89	---	74	121	2022-03-04	25.31	2022-02-09	2022-02-09	30	0	1	1	male	2022-02-09	25	14	12	Single	Yes	No	Past Alcohol user	Past drug user	NA	NA	NA	Epilepsy	Carbamazepine
7283J	80	2023-09-12	74	120	2023-10-10	25.31	2023-09-12	2023-09-12	30	0	2	1	male	2022-02-09	25	14	14	Single	Yes	No	Past Alcohol user	Past drug user	No	No	No	Epilepsy	Carbamazepine
2465F	80	---	67	120	2022-11-16	23.18	2022-11-01	2022-11-01	15	0	1	2	male	2022-11-01	34	5	3	Single	No	Unknown	Past Alcohol user	Never drug user	NA	NA	NA	Epilepsy	Carbamazepine
2465F	NA	2022-12-01	0	0	2022-12-29	0	2022-12-01	2022-12-01	30	0	2	2	male	2022-11-01	34	5	NA	Single	No	Unknown	Past Alcohol user	Never drug user	No	No	No	Epilepsy	Sodium Valproate
2465F	NA	2023-01-11	0	0	2023-02-10	0	2023-01-11	2023-01-11	30	0	3	2	male	2022-11-01	34	5	NA	Single	No	Unknown	Past Alcohol user	Never drug user	No	No	No	Epilepsy	Carbamazepine
2465F	NA	2023-02-10	0	0	2023-03-10	0	2023-02-10	2023-02-10	30	1	4	2	male	2022-11-01	34	5	NA	Single	No	Unknown	Past Alcohol user	Never drug user	No	No	No	Epilepsy	Carbamazepine
2465F	NA	2023-03-10	0	0	2023-05-10	0	2023-03-10	2023-03-10	60	0	5	2	male	2022-11-01	34	5	NA	Single	No	Unknown	Past Alcohol user	Never drug user	No	No	No	Epilepsy	Carbamazepine
2465F	NA	2023-05-18	0	0	2023-07-18	0	2023-05-18	2023-05-18	60	0	6	2	male	2022-11-01	34	5	NA	Single	No	Unknown	Past Alcohol user	Never drug user	No	No	No	Epilepsy	Carbamazepine
2465F	NA	2023-07-18	0	0	2023-09-18	0	2023-07-18	2023-07-18	60	0	7	2	male	2022-11-01	34	5	NA	Single	No	Unknown	Past Alcohol user	Never drug user	No	No	No	Epilepsy	Carbamazepine
2465F	NA	2023-09-18	0	0	2023-11-17	0	2023-09-18	2023-09-18	60	0	8	2	male	2022-11-01	34	5	NA	Single	No	Unknown	Past Alcohol user	Never drug user	No	No	No	Epilepsy	Carbamazepine
5477T	67	---	49	90	2022-07-08	30.86	2022-06-10	2022-06-10	30	0	1	2	female	2022-06-10	15	7	19	Single	Unknown	Unknown	Current Alcohol user	Never drug user	NA	NA	NA	Depressive episodes	Amitriptyline
5477T	72	2022-11-17	53	120	2022-12-16	28.65	2022-11-17	2022-11-17	30	0	2	2	female	2022-06-10	15	7	8	Single	Unknown	Unknown	Current Alcohol user	Never drug user	No	No	No	Depressive episodes	Amitriptyline
5477T	82	2023-02-17	42	136	2023-03-17	22.71	2023-02-17	2023-02-17	30	0	3	2	female	2022-06-10	15	7	6	Single	Unknown	Unknown	Current Alcohol user	Never drug user	No	No	No	Depressive episodes	Amitriptyline
5489B	95	---	59	188	2023-08-04	23.34	2023-07-25	2023-07-25	15	0	1	2	female	2023-07-25	60	5	16	Widowed	Yes	No	Never Alcohol user	Never drug user	NA	NA	NA	Depressive episodes	Amitriptyline
5489B	90	2023-08-28	59	140	2023-09-28	23.34	2023-08-28	2023-08-28	30	0	2	2	female	2023-07-25	60	5	16	Widowed	Yes	No	Never Alcohol user	Never drug user	No	No	No	Depressive episodes	Amitriptyline
2666I	94	---	78	154	2023-03-02	27.64	2023-02-01	2023-02-01	30	0	1	1	male	2023-02-01	70	13	7	Common-law	No	No	Current Alcohol user	Never drug user	NA	NA	NA	Epilepsy	Carbamazepine
2666I	93	2023-03-03	78	134	2023-04-03	27.64	2023-03-03	2023-03-03	30	1	2	1	male	2023-02-01	70	13	5	Common-law	No	No	Current Alcohol user	Never drug user	No	No	No	Epilepsy	Carbamazepine
2666I	87	2023-04-05	78	121	2023-05-04	27.64	2023-04-05	2023-04-05	30	0	3	1	male	2023-02-01	70	13	4	Common-law	No	No	Current Alcohol user	Never drug user	No	No	No	Epilepsy	Carbamazepine
2666I	88	2023-05-04	78	143	2023-06-05	27.64	2023-05-04	2023-05-04	30	1	4	1	male	2023-02-01	70	13	5	Common-law	No	No	Current Alcohol user	Never drug user	No	No	No	Epilepsy	Carbamazepine
2666I	82	2023-06-05	78	130	2023-07-05	27.64	2023-06-05	2023-06-05	30	0	5	1	male	2023-02-01	70	13	5	Common-law	No	No	Current Alcohol user	Never drug user	No	No	No	Epilepsy	Carbamazepine
2666I	80	2023-07-06	78	125	2023-08-06	27.64	2023-07-06	2023-07-06	30	0	6	1	male	2023-02-01	70	13	3	Common-law	No	No	Current Alcohol user	Never drug user	No	No	No	Epilepsy	Carbamazepine
2666I	81	2023-08-07	78	122	2023-09-06	27.64	2023-08-07	2023-08-07	30	0	7	1	male	2023-02-01	70	13	2	Common-law	No	No	Current Alcohol user	Never drug user	No	No	No	Epilepsy	Carbamazepine
2666I	87	2023-09-11	78	127	2023-10-10	27.64	2023-09-11	2023-09-11	30	0	8	1	male	2023-02-01	70	13	3	Common-law	No	No	Current Alcohol user	Never drug user	No	No	No	Epilepsy	Carbamazepine
2666I	85	2023-11-20	78	126	2023-12-19	27.64	2023-11-20	2023-11-20	30	0	9	1	male	2023-02-01	70	13	2	Common-law	No	No	Current Alcohol user	Never drug user	No	No	No	Epilepsy	Carbamazepine
2666I	84	2023-12-19	78	126	2024-01-18	27.64	2023-12-19	2023-12-19	30	1	10	1	male	2023-02-01	70	13	2	Common-law	No	No	Current Alcohol user	Never drug user	No	No	No	Epilepsy	Carbamazepine
6700Q	NA	---	0	0	2023-12-14	0	2023-11-16	2023-11-16	30	0	1	1	female	2023-11-16	31	12	18	Married	Unknown	Unknown	Never Alcohol user	Never drug user	NA	NA	NA	Epilepsy	Carbamazepine
6700Q	NA	2023-12-12	62	0	2024-01-09	24.22	2023-12-12	2023-12-12	30	0	2	1	female	2023-11-16	31	12	18	Married	Unknown	Unknown	Never Alcohol user	Never drug user	No	No	No	Epilepsy	Carbamazepine
5636H	81	---	61	123	2022-10-19	20.38	2022-09-19	2022-09-19	30	0	1	1	female	2022-09-19	41	12	28	Single	No	No	Never Alcohol user	Never drug user	NA	NA	NA	Epilepsy	Carbamazepine
9593N	NA	---	0	0	2024-01-15	0	2023-12-21	2023-12-21	14	0	1	1	female	2023-12-21	28	12	22	Single	No	Unknown	Never Alcohol user	Never drug user	NA	NA	NA	Delusional disorder	Chlorpromazine
9593N	NA	2024-01-04	0	0	2024-02-01	0	2024-01-04	2024-01-04	30	1	2	1	female	2023-12-21	28	12	20	Single	No	Unknown	Never Alcohol user	Never drug user	Yes	NA	No	Delusional disorder	Carbamazepine
8939O	NA	---	0	0	2023-12-02	0	2023-11-02	2023-11-02	30	0	1	1	female	2023-11-02	47	12	11	Married	Unknown	Unknown	Never Alcohol user	Never drug user	NA	NA	NA	Epilepsy	Carbamazepine
2156Y	82	---	52	110	2023-01-20	19.33	2022-12-22	2022-12-22	30	0	1	1	male	2022-12-22	60	12	21	Single	No	No	Current Alcohol user	Never drug user	NA	NA	NA	Schizophrenia	Chlorpromazine
9133L	83	---	45	112	2022-08-05	18.97	2022-07-07	2022-07-07	30	0	1	1	female	2022-07-07	18	14	16	Common-law	No	Unknown	Never Alcohol user	Never drug user	NA	NA	NA	Epilepsy	Carbamazepine
9133L	80	2022-08-23	45	110	2022-09-21	18.97	2022-08-23	2022-08-23	30	0	2	1	female	2022-07-07	18	14	18	Common-law	No	Unknown	Never Alcohol user	Never drug user	No	No	No	Epilepsy	Carbamazepine
9133L	80	2022-11-21	45	120	2022-12-19	18.97	2022-11-21	2022-11-21	30	0	3	1	female	2022-07-07	18	14	17	Common-law	No	Unknown	Never Alcohol user	Never drug user	No	No	No	Epilepsy	Carbamazepine
9133L	80	2023-01-26	45	120	2023-02-24	18.97	2023-01-26	2023-01-26	30	0	4	1	female	2022-07-07	18	14	18	Common-law	No	Unknown	Never Alcohol user	Never drug user	No	No	No	Epilepsy	Carbamazepine
9133L	81	2023-03-27	45	112	2023-04-25	18.97	2023-03-27	2023-03-27	30	0	5	1	female	2022-07-07	18	14	16	Common-law	No	Unknown	Never Alcohol user	Never drug user	No	No	No	Epilepsy	Carbamazepine
9133L	80	2023-04-25	45	110	2023-05-26	18.97	2023-04-25	2023-04-25	30	1	6	1	female	2022-07-07	18	14	13	Common-law	No	Unknown	Never Alcohol user	Never drug user	No	No	No	Epilepsy	Carbamazepine
9133L	76	2023-05-26	45	110	2023-06-23	18.97	2023-05-26	2023-05-26	30	0	7	1	female	2022-07-07	18	14	11	Common-law	No	Unknown	Never Alcohol user	Never drug user	No	No	No	Epilepsy	Carbamazepine
9133L	78	2023-06-21	45	120	2023-07-19	18.97	2023-06-21	2023-06-21	30	1	8	1	female	2022-07-07	18	14	12	Common-law	No	Unknown	Never Alcohol user	Never drug user	No	No	No	Epilepsy	Carbamazepine
9133L	80	2023-07-31	45	110	2023-08-29	18.97	2023-07-31	2023-07-31	30	0	9	1	female	2022-07-07	18	14	13	Common-law	No	Unknown	Never Alcohol user	Never drug user	No	No	No	Epilepsy	Carbamazepine
7180Q	83	---	65	123	2022-08-12	26.37	2022-08-10	2022-08-10	10	0	1	2	female	2022-08-10	47	1	24	Married	No	Unknown	Current Alcohol user	Never drug user	NA	NA	NA	Anorexia nervosa	Amitriptyline
7180Q	NA	2022-08-17	0	0	2022-08-24	0	2022-08-17	2022-08-17	10	0	2	2	female	2022-08-10	47	1	NA	Married	No	Unknown	Current Alcohol user	Never drug user	NA	NA	NA	Sexual dysfunction not caused by organic disorder	Amitriptyline
9527D	81	---	97	124	2023-04-17	40.9	2023-03-17	2023-03-17	30	0	1	2	female	2023-03-17	39	8	10	Married	No	No	Never Alcohol user	Never drug user	NA	NA	NA	Epilepsy	Carbamazepine
9527D	NA	2023-04-17	0	0	2023-06-16	0	2023-04-17	2023-04-17	60	0	2	2	female	2023-03-17	39	8	NA	Married	No	No	Never Alcohol user	Never drug user	No	No	No	Epilepsy	Carbamazepine
9527D	NA	2023-06-06	0	0	2023-08-08	0	2023-06-06	2023-06-06	60	1	3	2	female	2023-03-17	39	8	NA	Married	No	No	Never Alcohol user	Never drug user	No	No	No	Epilepsy	Carbamazepine
9527D	85	2023-10-01	97	128	2023-12-04	40.9	2023-10-01	2023-10-01	60	0	4	2	female	2023-03-17	39	8	NA	Married	No	No	Never Alcohol user	Never drug user	No	No	No	Epilepsy	Carbamazepine
1167U	81	---	53	112	2023-03-01	19.71	2023-01-30	2023-01-30	30	0	1	1	male	2023-01-30	19	13	8	Single	No	Unknown	Never Alcohol user	Never drug user	NA	NA	NA	Epilepsy	Carbamazepine
1167U	90	2023-08-22	65	120	2023-09-21	25.39	2023-08-22	2023-08-22	30	0	2	1	male	2023-01-30	19	13	8	Single	No	Unknown	Never Alcohol user	Never drug user	No	No	No	Epilepsy	Carbamazepine
1167U	NA	2023-09-26	0	0	2023-10-25	0	2023-09-26	2023-09-26	30	0	3	1	male	2023-01-30	19	13	NA	Single	No	Unknown	Never Alcohol user	Never drug user	No	No	No	Epilepsy	Carbamazepine
7239C	NA	---	54	0	2023-09-22	20.08	2023-08-22	2023-08-22	30	0	1	2	male	2023-08-22	22	8	5	Single	No	No	Never Alcohol user	Never drug user	NA	NA	NA	Schizophrenia	Haloperidol
7239C	NA	2023-10-03	0	0	2023-11-03	0	2023-10-03	2023-10-03	30	0	2	2	male	2023-08-22	22	8	NA	Single	No	No	Never Alcohol user	Never drug user	No	No	No	Schizophrenia	Haloperidol
4903Z	NA	---	0	0	2023-09-01	0	2023-08-23	2023-08-23	15	0	1	2	female	2023-08-23	20	8	9	Married	No	No	Past Alcohol user	Never drug user	NA	NA	NA	Bipolar affective disorder	Amitriptyline
5160G	79	---	59	120	2022-12-21	23.05	2022-12-08	2022-12-08	15	0	1	2	male	2022-12-08	18	8	4	Single	No	No	Never Alcohol user	Never drug user	NA	NA	NA	Epilepsy	Amitriptyline
5160G	80	2023-02-13	59	120	2023-03-13	23.05	2023-02-13	2023-02-13	30	0	2	2	male	2022-12-08	18	8	5	Single	No	No	Never Alcohol user	Never drug user	No	No	No	Epilepsy	Amitriptyline
5160G	NA	2023-04-10	0	0	2023-05-10	0	2023-04-10	2023-04-10	30	0	3	2	male	2022-12-08	18	8	NA	Single	No	No	Never Alcohol user	Never drug user	No	No	No	Epilepsy	Carbamazepine
4840Z	NA	---	48	0	2022-10-05	19.47	2022-09-06	2022-09-06	30	0	1	1	male	2022-09-06	18	13	3	Single	Unknown	Unknown	Never Alcohol user	Never drug user	NA	NA	NA	Epilepsy	Carbamazepine
8128N	69	---	57	104	2023-02-10	17.4	2023-01-10	2023-01-10	30	0	1	1	male	2023-01-10	42	13	16	Common-law	Yes	Unknown	Current Alcohol user	Never drug user	NA	NA	NA	Dementia	Haloperidol
8128N	68	2023-02-13	57	116	2023-03-13	17.4	2023-02-13	2023-02-13	30	0	2	1	male	2023-01-10	42	13	16	Common-law	Yes	Unknown	Current Alcohol user	Never drug user	No	No	No	Dementia	Haloperidol
8128N	78	2023-05-11	57	121	2023-06-11	17.4	2023-05-11	2023-05-11	30	0	3	1	male	2023-01-10	42	13	10	Common-law	Yes	Unknown	Current Alcohol user	Never drug user	No	No	No	Dementia	Haloperidol
6420P	85	---	61.6	131	2023-09-14	25.64	2023-08-16	2023-08-16	30	0	1	1	female	2023-08-16	70	14	13	Single	No	No	Never Alcohol user	Never drug user	NA	NA	NA	Dementia	Haloperidol
7254Z	82	---	57	118	2023-12-22	16.48	2023-11-24	2023-11-24	15	0	1	2	male	2023-11-24	34	7	9	Single	No	Unknown	Current Alcohol user	Current drug user	NA	NA	NA	Mental and behavioral disorders due to multiple drug use	Thioridazine
8486R	85	---	58	97	2023-09-19	22.1	2023-08-21	2023-08-21	30	0	1	1	female	2023-08-21	24	16	16	Common-law	No	Unknown	Past Alcohol user	Past drug user	NA	NA	NA	Epilepsy	Carbamazepine
3693I	NA	---	35	0	2023-09-01	17.86	2023-08-03	2023-08-03	30	0	1	1	male	2023-08-03	15	13	25	Single	Unknown	Unknown	Never Alcohol user	Never drug user	NA	NA	NA	Epilepsy	Carbamazepine
3693I	NA	2023-09-08	35	0	2023-10-08	17.86	2023-09-08	2023-09-08	30	0	2	1	male	2023-08-03	15	13	25	Single	Unknown	Unknown	Never Alcohol user	Never drug user	No	No	No	Epilepsy	Carbamazepine
3693I	NA	2023-11-27	0	0	2023-12-26	0	2023-11-27	2023-11-27	30	0	3	1	male	2023-08-03	15	13	NA	Single	Unknown	Unknown	Never Alcohol user	Never drug user	No	No	No	Epilepsy	Carbamazepine
9187W	72	---	54	110	2023-06-02	20.08	2023-05-05	2023-05-03	30	0	1	1	female	2023-05-03	31	12	18	Single	Unknown	Unknown	Never Alcohol user	Past drug user	NA	NA	NA	Epilepsy	Carbamazepine
9187W	82	2023-06-05	54	110	2023-07-04	20.08	2023-06-05	2023-06-05	30	0	2	1	female	2023-05-03	31	12	17	Single	Unknown	Unknown	Never Alcohol user	Past drug user	No	No	No	Delusional disorder	Carbamazepine
9187W	82	2023-07-19	54	120	2023-08-17	19.83	2023-07-19	2023-07-19	30	0	3	1	female	2023-05-03	31	12	15	Single	Unknown	Unknown	Never Alcohol user	Past drug user	No	No	No	Delusional disorder	Carbamazepine
9187W	NA	2023-08-16	55	0	2023-09-14	20.2	2023-08-16	2023-08-16	30	1	4	1	female	2023-05-03	31	12	14	Single	Unknown	Unknown	Never Alcohol user	Past drug user	No	No	No	Epilepsy	Carbamazepine
9187W	82	2023-08-28	56	111	2023-09-26	20.57	2023-08-28	2023-08-28	30	1	5	1	female	2023-05-03	31	12	14	Single	Unknown	Unknown	Never Alcohol user	Past drug user	No	No	No	Epilepsy	Carbamazepine
9187W	85	2023-11-01	58.1	112	2023-12-01	21.34	2023-11-01	2023-11-01	30	0	6	1	female	2023-05-03	31	12	12	Single	Unknown	Unknown	Never Alcohol user	Past drug user	No	No	No	Epilepsy	Carbamazepine
2156Y	88	2023-05-17	54.5	120	2023-06-17	20.26	2023-05-17	2023-05-17	30	1	5	1	male	2022-12-22	60	12	NA	Single	No	No	Current Alcohol user	Never drug user	No	No	No	Schizophrenia	Chlorpromazine
1936S	81	---	67	120	2022-07-01	21.63	2022-06-02	2022-06-02	30	0	1	2	male	2022-06-02	36	8	1	Single	No	Unknown	Never Alcohol user	Never drug user	NA	NA	NA	Epilepsy	Carbamazepine
1936S	79	2022-08-24	67	111	2022-10-24	21.63	2022-08-24	2022-08-24	60	0	2	2	male	2022-06-02	36	8	3	Single	No	Unknown	Never Alcohol user	Never drug user	No	No	No	Epilepsy	Carbamazepine
1936S	80	2022-11-24	69	121	2022-12-23	22.28	2022-11-24	2022-11-24	30	0	3	2	male	2022-06-02	36	8	3	Single	No	Unknown	Never Alcohol user	Never drug user	No	No	No	Epilepsy	Sodium Valproate
1936S	85	2023-10-09	69	130	2023-11-10	22.28	2023-10-09	2023-10-09	30	0	4	2	male	2022-06-02	36	8	4	Single	No	Unknown	Never Alcohol user	Never drug user	No	No	No	Epilepsy	Carbamazepine
4720P	82	---	57	124	2022-10-28	24.03	2022-09-30	2022-09-30	30	0	1	1	female	2022-09-30	38	13	4	Single	Unknown	Unknown	Never Alcohol user	Never drug user	NA	NA	NA	Epilepsy	Carbamazepine
4720P	NA	2022-10-28	0	0	2022-11-25	0	2022-10-28	2022-10-28	30	0	2	1	female	2022-09-30	38	13	NA	Single	Unknown	Unknown	Never Alcohol user	Never drug user	NA	NA	NA	Epilepsy	Carbamazepine
4720P	84	2022-11-25	57	132	2022-12-24	24.03	2022-11-25	2022-11-25	30	1	3	1	female	2022-09-30	38	13	5	Single	Unknown	Unknown	Never Alcohol user	Never drug user	No	No	No	Epilepsy	Carbamazepine
2601G	73	2022-08-29	48	121	2022-09-29	20.5	2022-08-29	2022-08-29	30	0	2	1	female	2022-07-29	19	12	15	Single	No	No	Never Alcohol user	Never drug user	No	No	No	Depressive episodes	Imipramine
2601G	79	2022-09-29	49	120	2022-10-29	20.93	2022-09-29	2022-09-29	30	0	3	1	female	2022-07-29	19	12	10	Single	No	No	Never Alcohol user	Never drug user	No	No	No	Depressive episodes	Imipramine
3279Y	81	2022-07-08	63	139	2022-08-08	21.8	2022-07-08	2022-07-08	30	0	3	2	male	2022-05-10	50	8	2	Common-law	Unknown	Unknown	Past Alcohol user	Past drug user	No	No	No	Sexual dysfunction not caused by organic disorder	Carbamazepine
3279Y	NA	2022-08-10	0	0	2022-09-09	0	2022-08-10	2022-08-10	30	0	4	2	male	2022-05-10	50	8	NA	Common-law	Unknown	Unknown	Past Alcohol user	Past drug user	No	No	No	Sexual dysfunction not caused by organic disorder	Carbamazepine
3279Y	NA	2022-11-04	0	0	2022-12-03	0	2022-11-04	2022-11-04	38	0	5	2	male	2022-05-10	50	8	1	Common-law	Unknown	Unknown	Past Alcohol user	Past drug user	No	No	No	Sexual dysfunction not caused by organic disorder	Amitriptyline
1776N	67	---	46	108	2024-02-06	18.43	2024-01-08	2024-01-08	30	0	1	1	female	2024-01-08	17	16	12	Single	No	Unknown	Never Alcohol user	Never drug user	NA	NA	NA	Epilepsy	Imipramine
2440J	NA	2023-12-22	0	0	2024-01-19	0	2023-12-22	2023-12-22	30	0	2	1	female	2023-11-15	62	12	20	Single	Unknown	Unknown	Never Alcohol user	Never drug user	No	No	No	Bipolar affective disorder	Amitriptyline
1875A	99	---	57	149	2023-09-16	17.4	2023-08-18	2023-08-18	30	0	1	1	male	2023-08-18	70	16	18	Common-law	No	No	Current Alcohol user	Current drug user	NA	NA	NA	Epilepsy	Carbamazepine
1875A	NA	2023-10-14	0	0	2023-11-12	0	2023-10-14	2023-10-14	30	0	2	1	male	2023-08-18	70	16	18	Common-law	No	No	Current Alcohol user	Current drug user	No	No	No	Epilepsy	Carbamazepine
1875A	86	2023-12-05	53	110	2024-01-03	15.16	2023-12-05	2023-12-05	30	0	3	1	male	2023-08-18	70	16	18	Common-law	No	No	Current Alcohol user	Current drug user	No	No	No	Epilepsy	Carbamazepine
9478Q	70	---	45	108	2022-05-13	16.53	2022-03-16	2022-03-16	60	0	1	2	female	2022-03-16	48	1	16	Single	No	Unknown	Never Alcohol user	Never drug user	NA	NA	NA	Epilepsy	Carbamazepine
9478Q	73	2022-05-13	45	110	2022-06-15	16.53	2022-05-13	2022-05-13	30	1	2	2	female	2022-03-16	48	1	14	Single	No	Unknown	Never Alcohol user	Never drug user	No	No	No	Epilepsy	Carbamazepine
9478Q	71	2022-06-21	45	112	2022-07-19	16.53	2022-06-21	2022-06-21	30	0	3	2	female	2022-03-16	48	1	12	Single	No	Unknown	Never Alcohol user	Never drug user	No	No	No	Epilepsy	Carbamazepine
9478Q	74	2022-07-19	45	116	2022-09-16	16.53	2022-07-19	2022-07-19	60	1	4	2	female	2022-03-16	48	1	12	Single	No	Unknown	Never Alcohol user	Never drug user	No	No	No	Epilepsy	Carbamazepine
9478Q	70	2022-09-15	45	117	2022-11-11	16.53	2022-09-15	2022-09-15	60	1	5	2	female	2022-03-16	48	1	10	Single	No	Unknown	Never Alcohol user	Never drug user	No	No	No	Epilepsy	Carbamazepine
9478Q	79	2023-01-11	46	119	2023-03-09	16.9	2023-01-11	2023-01-11	60	0	6	2	female	2022-03-16	48	1	9	Single	No	Unknown	Never Alcohol user	Never drug user	No	No	No	Epilepsy	Carbamazepine
9478Q	78	2023-05-09	46	110	2023-07-07	16.9	2023-05-09	2023-05-09	60	0	7	2	female	2022-03-16	48	1	8	Single	No	Unknown	Never Alcohol user	Never drug user	No	No	No	Epilepsy	Carbamazepine
9478Q	79	2023-08-10	46	120	2023-10-09	16.9	2023-08-10	2023-08-10	60	0	8	2	female	2022-03-16	48	1	7	Single	No	Unknown	Never Alcohol user	Never drug user	No	No	No	Epilepsy	Carbamazepine
9478Q	80	2023-10-05	46	120	2023-12-04	16.9	2023-10-05	2023-10-05	60	1	9	2	female	2022-03-16	48	1	6	Single	No	Unknown	Never Alcohol user	Never drug user	No	No	No	Epilepsy	Carbamazepine
1754T	79	---	52	122	2022-05-20	19.81	2022-05-09	2022-05-09	15	0	1	2	female	2022-05-09	43	7	0	Single	No	NA	Current Alcohol user	Never drug user	NA	NA	NA	Phobic anxiety disorders	Chlordiazepoxide
8281R	120	---	60	175	2022-06-28	25.97	2022-06-14	2022-06-14	15	0	1	2	female	2022-06-14	35	5	16	Common-law	No	No	Past Alcohol user	Never drug user	NA	NA	NA	Mental and behavioral disorders associated with the puerperium	Amitriptyline
8281R	130	2022-06-28	69	186	2022-07-28	29.86	2022-06-28	2022-06-28	30	1	2	2	female	2022-06-14	35	5	0	Common-law	No	No	Past Alcohol user	Never drug user	No	No	No	Mental and behavioral disorders associated with the puerperium	Amitriptyline
8281R	120	2022-08-01	69	180	2022-09-01	29.86	2022-08-01	2022-08-01	30	0	3	2	female	2022-06-14	35	5	0	Common-law	No	No	Past Alcohol user	Never drug user	No	No	No	Mental and behavioral disorders associated with the puerperium	Amitriptyline
8281R	120	2022-09-01	64	180	2022-10-01	27.7	2022-09-01	2022-09-01	30	0	4	2	female	2022-06-14	35	5	0	Common-law	No	No	Past Alcohol user	Never drug user	No	No	No	Mental and behavioral disorders associated with the puerperium	Amitriptyline
8281R	120	2022-09-12	64	180	2022-10-03	27.7	2022-09-12	2022-09-12	19	1	5	2	female	2022-06-14	35	5	0	Common-law	No	No	Past Alcohol user	Never drug user	No	No	No	Mental and behavioral disorders associated with the puerperium	Amitriptyline
9620V	80	---	55	120	2022-09-04	20.7	2022-08-04	2022-08-04	30	0	1	1	male	2022-08-04	28	12	21	Single	No	No	Never Alcohol user	Never drug user	NA	NA	NA	Acute stress reaction	Amitriptyline
9245N	62	---	68	120	2023-08-01	24.09	2023-07-03	2023-07-03	30	0	1	1	female	2023-07-03	23	16	17	Single	No	Unknown	Never Alcohol user	Never drug user	NA	NA	NA	Epilepsy	Carbamazepine
4941O	52	---	45	120	2023-07-13	16.53	2023-06-15	2023-06-15	30	0	1	1	female	2023-06-15	23	14	15	Common-law	No	Unknown	Never Alcohol user	Never drug user	NA	NA	NA	Epilepsy	Carbamazepine
4941O	70	2023-07-13	45	100	2023-08-17	16.53	2023-07-13	2023-07-13	30	1	2	1	female	2023-06-15	23	14	14	Common-law	No	Unknown	Never Alcohol user	Never drug user	No	No	Yes	Epilepsy	Carbamazepine
4941O	76	2023-08-10	45	100	2023-09-08	16.53	2023-08-10	2023-08-10	30	1	3	1	female	2023-06-15	23	14	13	Common-law	No	Unknown	Never Alcohol user	Never drug user	No	No	No	Epilepsy	Carbamazepine
9988R	62	---	42	88	2023-08-21	16.41	2023-08-14	2023-08-14	15	0	1	2	female	2023-08-14	15	5	28	Single	Unknown	Unknown	Past Alcohol user	Never drug user	NA	NA	NA	Bipolar affective disorder	Amitriptyline
9988R	58	2023-08-25	45	99	2023-09-25	17.58	2023-08-25	2023-08-25	30	0	2	2	female	2023-08-14	15	5	30	Single	Unknown	Unknown	Past Alcohol user	Never drug user	No	No	No	Bipolar affective disorder	Amitriptyline
9988R	75	2023-09-22	45	115	2023-10-23	17.58	2023-09-22	2023-09-22	30	0	3	2	female	2023-08-14	15	5	30	Single	Unknown	Unknown	Past Alcohol user	Never drug user	No	No	No	Bipolar affective disorder	Amitriptyline
9988R	65	2023-12-15	45	110	2024-01-14	17.58	2023-12-15	2023-12-15	30	0	4	2	female	2023-08-14	15	5	20	Single	Unknown	Unknown	Past Alcohol user	Never drug user	No	No	No	Bipolar affective disorder	Amitriptyline
4850N	82	---	55	120	2023-11-30	20.45	2023-10-30	2023-10-30	30	0	1	1	male	2023-10-30	27	12	22	Single	Unknown	Unknown	Current Alcohol user	Never drug user	NA	NA	NA	Epilepsy	Carbamazepine
1834K	NA	---	52	0	2023-10-03	20.57	2023-09-04	2023-09-04	30	0	1	2	female	2023-09-04	17	8	9	Single	No	No	Never Alcohol user	Never drug user	NA	NA	NA	Epilepsy	Carbamazepine
1834K	NA	2023-10-03	0	0	2023-11-03	0	2023-10-03	2023-10-03	30	1	2	2	female	2023-09-04	17	8	NA	Single	No	No	Never Alcohol user	Never drug user	No	No	No	Epilepsy	Carbamazepine
9620V	73	2022-09-04	56	120	2022-10-04	21.08	2022-09-04	2022-09-04	30	0	2	1	male	2022-08-04	28	12	20	Single	No	No	Never Alcohol user	Never drug user	No	No	No	Acute stress reaction	Amitriptyline
7256H	89	---	46	100	2023-10-04	17.1	2023-09-04	2023-09-04	30	0	1	2	male	2023-09-04	24	8	8	Single	No	No	Never Alcohol user	Never drug user	NA	NA	NA	Epilepsy	Carbamazepine
4875G	69	---	52	100	2023-11-24	19.1	2023-11-10	2023-11-10	15	0	1	2	male	2023-11-10	49	8	6	Married	Yes	No	Never Alcohol user	Never drug user	NA	NA	NA	Epilepsy	Carbamazepine
4875G	70	2023-12-17	53	111	2024-01-17	19.47	2023-12-17	2023-12-17	30	0	2	2	male	2023-11-10	49	8	6	Married	Yes	No	Never Alcohol user	Never drug user	No	No	No	Epilepsy	Carbamazepine
7942J	93	---	51	109	2022-06-14	18.07	2022-05-16	2022-05-16	30	0	1	1	male	2022-05-16	17	14	24	Single	No	Unknown	Never Alcohol user	Never drug user	NA	NA	NA	Epilepsy	Carbamazepine
7942J	81	2022-06-30	51	110	2022-07-28	18.07	2022-06-30	2022-06-30	30	0	2	1	male	2022-05-16	17	14	24	Single	No	Unknown	Never Alcohol user	Never drug user	No	No	No	Epilepsy	Carbamazepine
7942J	80	2022-08-02	52.8	108	2022-08-31	18.71	2022-08-02	2022-08-02	30	0	3	1	male	2022-05-16	17	14	23	Single	No	Unknown	Never Alcohol user	Never drug user	No	No	No	Epilepsy	Carbamazepine
7942J	67	2022-09-01	52	100	2022-09-29	18.42	2022-09-01	2022-09-01	30	1	4	1	male	2022-05-16	17	14	24	Single	No	Unknown	Never Alcohol user	Never drug user	No	No	No	Epilepsy	Carbamazepine
7942J	67	2022-10-10	52.7	100	2022-12-08	22.81	2022-10-10	2022-10-10	30	0	5	1	male	2022-05-16	17	14	24	Single	No	Unknown	Never Alcohol user	Never drug user	No	No	No	Epilepsy	Carbamazepine
7942J	73	2023-03-08	52.79	102	2023-04-06	19.87	2023-03-08	2023-03-08	30	0	6	1	male	2022-05-16	17	14	23	Single	No	Unknown	Never Alcohol user	Never drug user	No	No	No	Epilepsy	Carbamazepine
7942J	72	2023-04-14	52	99	2023-05-12	18.42	2023-04-14	2023-04-14	30	0	7	1	male	2022-05-16	17	14	20	Single	No	Unknown	Never Alcohol user	Never drug user	No	No	No	Epilepsy	Carbamazepine
7942J	76	2023-05-14	53	100	2023-06-14	18.78	2023-05-14	2023-05-14	30	1	8	1	male	2022-05-16	17	14	18	Single	No	Unknown	Never Alcohol user	Never drug user	No	No	No	Epilepsy	Carbamazepine
7942J	74	2023-06-14	53	112	2023-07-12	18.78	2023-06-14	2023-06-14	30	0	9	1	male	2022-05-16	17	14	17	Single	No	Unknown	Never Alcohol user	Never drug user	No	No	No	Epilepsy	Carbamazepine
7942J	76	2023-07-04	52	116	2023-08-02	18.42	2023-07-04	2023-07-04	30	1	10	1	male	2022-05-16	17	14	16	Single	No	Unknown	Never Alcohol user	Never drug user	No	No	No	Epilepsy	Carbamazepine
7942J	78	2023-08-02	54	118	2023-08-31	19.13	2023-08-02	2023-08-02	30	1	11	1	male	2022-05-16	17	14	15	Single	No	Unknown	Never Alcohol user	Never drug user	No	No	No	Epilepsy	Carbamazepine
7942J	80	2023-09-01	52.2	114	2023-10-02	18.49	2023-09-01	2023-09-01	30	1	12	1	male	2022-05-16	17	14	17	Single	No	Unknown	Never Alcohol user	Never drug user	No	No	No	Epilepsy	Carbamazepine
2583Q	82	---	69	126	2022-08-15	23.32	2022-07-15	2022-07-15	30	0	1	2	male	2022-07-15	36	1	13	Common-law	Yes	Unknown	Current Alcohol user	Never drug user	NA	NA	NA	Epilepsy	Carbamazepine
2583Q	79	2022-08-10	69	125	2022-09-09	23.32	2022-08-10	2022-08-10	30	1	2	2	male	2022-07-15	36	1	12	Common-law	Yes	Unknown	Current Alcohol user	Never drug user	No	No	No	Epilepsy	Carbamazepine
2583Q	NA	2022-09-09	0	0	2022-10-09	0	2022-09-09	2022-09-09	30	1	3	2	male	2022-07-15	36	1	13	Common-law	Yes	Unknown	Current Alcohol user	Never drug user	No	No	No	Epilepsy	Carbamazepine
2583Q	80	2022-10-07	0	123	2022-11-04	0	2022-10-07	2022-10-07	30	1	4	2	male	2022-07-15	36	1	12	Common-law	Yes	Unknown	Current Alcohol user	Never drug user	No	No	No	Epilepsy	Sodium Valproate
2583Q	80	2022-11-11	60	120	2022-12-09	20.28	2022-11-11	2022-11-11	30	0	5	2	male	2022-07-15	36	1	11	Common-law	Yes	Unknown	Current Alcohol user	Never drug user	No	No	No	Epilepsy	Sodium Valproate
2583Q	80	2023-01-17	61	120	2023-02-15	20.62	2023-01-17	2023-01-17	30	0	6	2	male	2022-07-15	36	1	9	Common-law	Yes	Unknown	Current Alcohol user	Never drug user	No	No	No	Epilepsy	Carbamazepine
2583Q	78	2023-03-06	61	121	2023-05-05	20.62	2023-03-06	2023-03-06	60	0	7	2	male	2022-07-15	36	1	8	Common-law	Yes	Unknown	Current Alcohol user	Never drug user	No	No	No	Epilepsy	Carbamazepine
2583Q	NA	2023-08-14	0	0	2023-09-12	0	2023-08-14	2023-08-14	30	0	8	2	male	2022-07-15	36	1	7	Common-law	Yes	Unknown	Current Alcohol user	Never drug user	No	No	No	Epilepsy	Carbamazepine
2583Q	80	2023-09-18	61	120	2023-10-16	20.62	2023-09-18	2023-09-18	30	0	9	2	male	2022-07-15	36	1	6	Common-law	Yes	Unknown	Current Alcohol user	Never drug user	No	No	No	Epilepsy	Carbamazepine
2583Q	80	2023-10-20	61	120	2023-11-20	20.62	2023-10-20	2023-10-20	30	0	10	2	male	2022-07-15	36	1	5	Common-law	Yes	Unknown	Current Alcohol user	Never drug user	No	No	No	Epilepsy	Carbamazepine
2166X	80	---	56	120	2022-10-17	23.01	2022-09-16	2022-09-16	30	0	1	2	female	2022-09-16	21	8	5	Single	No	No	Never Alcohol user	Never drug user	NA	NA	NA	Epilepsy	Carbamazepine
2166X	NA	2022-11-14	0	0	2022-12-14	0	2022-11-14	2022-11-14	30	0	2	2	female	2022-09-16	21	8	NA	Single	No	No	Never Alcohol user	Never drug user	No	No	No	Epilepsy	Sodium Valproate
9954H	83	2022-04-29	65	126	2022-05-27	24.17	2022-04-29	2022-04-29	30	1	2	2	female	2022-03-31	33	1	17	Common-law	Yes	Yes	Never Alcohol user	Never drug user	No	No	No	Mood [affective] disorders	Carbamazepine
4226J	81	---	55	132	2022-08-23	20.96	2022-07-26	2022-07-26	30	0	1	1	female	2022-07-26	19	14	16	Single	No	Unknown	Never Alcohol user	Never drug user	NA	NA	NA	Delusional disorder	Thioridazine
4226J	79	2022-08-23	55	129	2022-09-21	20.96	2022-08-23	2022-08-23	30	1	2	1	female	2022-07-26	19	14	14	Single	No	Unknown	Never Alcohol user	Never drug user	No	No	No	Delusional disorder	Thioridazine
4226J	80	2023-12-09	55	100	2024-01-08	20.96	2023-12-09	2023-12-09	30	0	3	1	female	2022-07-26	19	14	12	Single	No	Unknown	Never Alcohol user	Never drug user	No	No	No	Delusional disorder	Carbamazepine
2401M	79	---	62	123	2023-09-19	21.97	2023-08-24	2023-08-21	30	0	1	2	female	2023-08-21	23	1	10	Single	No	No	Never Alcohol user	Never drug user	NA	NA	NA	Schizophrenia	Haloperidol
2401M	80	2023-09-21	62	120	2023-10-19	21.97	2023-09-21	2023-09-21	30	0	2	2	female	2023-08-21	23	1	9	Single	No	No	Never Alcohol user	Never drug user	No	No	No	Schizophrenia	Haloperidol
2401M	79	2023-10-19	62	121	2023-11-17	21.97	2023-10-19	2023-10-19	30	1	3	2	female	2023-08-21	23	1	8	Single	No	No	Never Alcohol user	Never drug user	No	No	No	Schizophrenia	Haloperidol
2401M	76	2023-11-17	57	105	2023-12-15	20.2	2023-11-17	2023-11-17	30	1	4	2	female	2023-08-21	23	1	NA	Single	No	No	Never Alcohol user	Never drug user	No	No	No	Schizophrenia	Haloperidol
2401M	74	2023-12-15	57	106	2024-01-15	20.2	2023-12-15	2023-12-15	30	1	5	2	female	2023-08-21	23	1	7	Single	No	No	Never Alcohol user	Never drug user	No	No	No	Schizophrenia	Haloperidol
3429C	70	---	0	120	2022-11-25	0	2022-10-26	2022-10-26	30	0	1	2	male	2022-10-26	23	1	9	Single	No	No	Never Alcohol user	Never drug user	NA	NA	NA	Delusional disorder	Thioridazine
8378P	73	---	59	120	2022-10-08	20.18	2022-09-08	2022-09-08	30	0	1	1	female	2022-09-08	39	12	16	Single	No	No	Never Alcohol user	Never drug user	NA	NA	NA	Depressive episodes	Amitriptyline
1405F	NA	2023-04-17	0	0	2023-05-18	0	2023-04-17	2023-04-17	30	1	2	2	male	2023-03-18	28	8	NA	Single	No	No	Current Alcohol user	Current drug user	No	No	No	Mental and behavioral disorders due to multiple drug use	Haloperidol
1405F	79	2023-07-29	75	121	2023-08-31	25.65	2023-07-29	2023-07-29	30	0	3	2	male	2023-03-18	28	8	9	Single	No	No	Current Alcohol user	Current drug user	No	No	No	Mental and behavioral disorders due to multiple drug use	Haloperidol
1405F	80	2023-10-23	75	120	2023-11-25	25.65	2023-10-23	2023-10-23	30	0	4	2	male	2023-03-18	28	8	6	Single	No	No	Current Alcohol user	Current drug user	No	No	No	Mental and behavioral disorders due to multiple drug use	Haloperidol
9687R	77	---	60	108	2023-07-27	23.44	2023-07-13	2023-07-13	15	0	1	2	male	2023-07-13	23	5	3	Single	No	Unknown	Past Alcohol user	Past drug user	NA	NA	NA	Mental and behavioral disorders due to multiple drug use	Carbamazepine
9687R	67	2023-07-27	63	93	2023-08-28	24.61	2023-07-27	2023-07-27	30	1	2	2	male	2023-07-13	23	5	1	Single	No	Unknown	Past Alcohol user	Past drug user	No	No	No	Mental and behavioral disorders due to multiple drug use	Carbamazepine
9687R	70	2023-08-28	63	100	2023-09-28	24.61	2023-08-28	2023-08-28	30	0	3	2	male	2023-07-13	23	5	1	Single	No	Unknown	Past Alcohol user	Past drug user	No	No	No	Mental and behavioral disorders due to multiple drug use	Carbamazepine
9687R	80	2023-12-14	63	120	2024-01-14	24.61	2023-12-14	2023-12-14	30	0	4	2	male	2023-07-13	23	5	1	Single	No	Unknown	Past Alcohol user	Past drug user	No	No	No	Mental and behavioral disorders due to multiple drug use	Carbamazepine
5641J	79	---	72	111	2022-11-11	29.21	2022-10-12	2022-10-12	30	0	1	2	female	2022-10-12	70	8	9	Separated	No	No	Never Alcohol user	Never drug user	NA	NA	NA	Epilepsy	Carbamazepine
5641J	84	2022-11-04	74	124	2022-12-02	31.61	2022-11-04	2022-11-04	30	0	2	2	female	2022-10-12	70	8	7	Separated	No	No	Never Alcohol user	Never drug user	No	No	No	Epilepsy	Sodium Valproate
5641J	74	2023-05-28	78	121	2023-07-28	33.32	2023-05-28	2023-05-28	60	0	3	2	female	2022-10-12	70	8	9	Separated	No	No	Never Alcohol user	Never drug user	No	No	No	Epilepsy	Carbamazepine
5641J	79	2023-07-19	74	117	2023-09-08	30.02	2023-07-19	2023-07-19	60	0	4	2	female	2022-10-12	70	8	8	Separated	No	No	Never Alcohol user	Never drug user	No	No	No	Epilepsy	Carbamazepine
5641J	80	2023-09-18	74	120	2023-11-17	30.02	2023-09-18	2023-09-18	60	0	5	2	female	2022-10-12	70	8	7	Separated	No	No	Never Alcohol user	Never drug user	No	No	No	Epilepsy	Carbamazepine
5641J	NA	2023-10-03	0	0	2023-11-03	0	2023-10-03	2023-10-03	30	1	6	2	female	2022-10-12	70	8	NA	Separated	No	No	Never Alcohol user	Never drug user	No	No	No	Epilepsy	Carbamazepine
5641J	79	2023-11-28	75	121	2024-01-31	30.43	2023-11-28	2023-11-28	60	0	7	2	female	2022-10-12	70	8	6	Separated	No	No	Never Alcohol user	Never drug user	No	No	No	Epilepsy	Carbamazepine
2938O	89	---	65	133	2022-06-29	23.88	2022-05-30	2022-05-30	30	0	1	2	male	2022-05-30	19	5	1	Single	No	Unknown	Never Alcohol user	Never drug user	NA	NA	NA	Delusional disorder	Thioridazine
2938O	79	2022-06-20	59	121	2022-07-28	21.67	2022-06-20	2022-06-20	30	1	2	2	male	2022-05-30	19	5	NA	Single	No	Unknown	Never Alcohol user	Never drug user	No	No	No	Delusional disorder	Thioridazine
2938O	79	2022-07-28	59	120	2022-08-28	21.67	2022-07-28	2022-07-28	30	0	3	2	male	2022-05-30	19	5	NA	Single	No	Unknown	Never Alcohol user	Never drug user	No	No	No	Delusional disorder	Thioridazine
2938O	79	2022-08-29	59	120	2022-09-29	21.67	2022-08-29	2022-08-29	30	0	4	2	male	2022-05-30	19	5	1	Single	No	Unknown	Never Alcohol user	Never drug user	No	No	No	Delusional disorder	Thioridazine
3369E	73	---	51	119	2022-08-28	19.2	2022-07-28	2022-07-28	30	0	1	1	male	2022-07-28	19	12	13	Single	No	No	Never Alcohol user	Never drug user	NA	NA	NA	Depressive episodes	Amitriptyline
5363H	90	---	45	149	2022-06-22	21.4	2022-06-02	2022-06-02	20	0	1	2	male	2022-06-02	38	8	3	Common-law	Unknown	No	Current Alcohol user	Never drug user	NA	NA	NA	Mental and behavioral disorders due to alcohol use	Thioridazine
5363H	84	2022-07-21	46	147	2022-08-22	21.88	2022-07-21	2022-07-21	30	0	2	2	male	2022-06-02	38	8	3	Common-law	Unknown	No	Current Alcohol user	Never drug user	No	No	No	Mental and behavioral disorders due to alcohol use	Thioridazine
5363H	NA	2022-09-22	0	0	2022-10-24	0	2022-09-22	2022-09-22	30	0	3	2	male	2022-06-02	38	8	4	Common-law	Unknown	No	Current Alcohol user	Never drug user	No	No	No	Mental and behavioral disorders due to alcohol use	Thioridazine
3202Z	70	---	64	100	2022-10-10	20.9	2022-09-12	2022-09-12	30	0	1	1	male	2022-09-12	25	14	14	Married	No	No	Current Alcohol user	Current drug user	NA	NA	NA	Epilepsy	Carbamazepine
3202Z	70	2022-10-10	69	100	2022-11-08	22.79	2022-10-10	2022-10-10	30	1	2	1	male	2022-09-12	25	14	14	Married	No	No	Current Alcohol user	Current drug user	No	No	No	Epilepsy	Carbamazepine
3202Z	78	2023-09-22	69	104	2023-10-06	22.79	2023-09-22	2023-09-22	14	0	3	1	male	2022-09-12	25	14	13	Married	No	No	Current Alcohol user	Current drug user	No	No	No	Epilepsy	Sodium Valproate
3202Z	78	2023-10-09	69	104	2023-11-09	22.79	2023-10-09	2023-10-09	30	0	4	1	male	2022-09-12	25	14	13	Married	No	No	Current Alcohol user	Current drug user	No	No	No	Epilepsy	Sodium Valproate
3202Z	69	2023-11-07	69	108	2023-12-05	22.79	2023-11-07	2023-11-07	30	1	5	1	male	2022-09-12	25	14	18	Married	No	No	Current Alcohol user	Current drug user	No	No	No	Epilepsy	Carbamazepine
2196T	89	---	49	129	2022-09-03	19.14	2022-08-05	2022-08-05	30	0	1	1	male	2022-08-05	27	14	48	Single	Unknown	Unknown	Never Alcohol user	Never drug user	NA	NA	NA	Epilepsy	Carbamazepine
2196T	89	2022-08-26	49	129	2022-09-23	19.14	2022-08-26	2022-08-26	30	1	2	1	male	2022-08-05	27	14	40	Single	Unknown	Unknown	Never Alcohol user	Never drug user	No	No	No	Epilepsy	Carbamazepine
2196T	89	2022-10-10	49.99	129	2022-11-08	19.53	2022-10-10	2022-10-10	30	0	3	1	male	2022-08-05	27	14	40	Single	Unknown	Unknown	Never Alcohol user	Never drug user	No	No	No	Epilepsy	Carbamazepine
2196T	80	2022-11-17	49	110	2022-12-15	19.14	2022-11-17	2022-11-17	30	0	4	1	male	2022-08-05	27	14	40	Single	Unknown	Unknown	Never Alcohol user	Never drug user	No	No	No	Epilepsy	Carbamazepine
2196T	79	2023-01-13	49	120	2023-02-13	19.14	2023-01-13	2023-01-13	30	0	5	1	male	2022-08-05	27	14	41	Single	Unknown	Unknown	Never Alcohol user	Never drug user	No	No	No	Epilepsy	Carbamazepine
2196T	80	2023-02-15	49	118	2023-03-13	19.14	2023-02-15	2023-02-15	30	0	6	1	male	2022-08-05	27	14	39	Single	Unknown	Unknown	Never Alcohol user	Never drug user	No	No	No	Epilepsy	Carbamazepine
2196T	80	2023-03-27	49	110	2023-04-25	19.14	2023-03-27	2023-03-27	30	0	7	1	male	2022-08-05	27	14	37	Single	Unknown	Unknown	Never Alcohol user	Never drug user	No	No	No	Epilepsy	Carbamazepine
2196T	80	2023-06-19	49	120	2023-07-17	19.14	2023-06-19	2023-06-19	30	0	8	1	male	2022-08-05	27	14	20	Single	Unknown	Unknown	Never Alcohol user	Never drug user	No	No	No	Epilepsy	Carbamazepine
8715Y	80	---	61	121	2022-10-08	21.36	2022-09-08	2022-09-08	30	0	1	1	male	2022-09-08	47	12	20	Single	No	No	Never Alcohol user	Never drug user	NA	NA	NA	Mental and behavioral disorders due to alcohol use	Chlorpromazine
5064S	NA	---	0	0	2022-03-14	0	2022-02-15	2022-02-15	30	0	1	1	male	2022-02-15	30	13	16	Single	No	Unknown	Current Alcohol user	Current drug user	NA	NA	NA	Mental and behavioral disorders due to opioid use	Fluphenazine
5064S	98	2022-03-24	60	114	2022-04-22	24.97	2022-03-24	2022-03-24	30	0	2	1	male	2022-02-15	30	13	16	Single	No	Unknown	Current Alcohol user	Current drug user	No	No	No	Mental and behavioral disorders due to opioid use	Fluphenazine
5064S	64	2022-05-23	52	111	2022-06-21	20.83	2022-05-23	2022-05-23	30	0	3	1	male	2022-02-15	30	13	10	Single	No	Unknown	Current Alcohol user	Current drug user	No	No	No	Mental and behavioral disorders due to opioid use	Thioridazine
5064S	94	2022-07-08	53	113	2022-08-04	21.23	2022-07-08	2022-07-08	30	0	4	1	male	2022-02-15	30	13	9	Single	No	Unknown	Current Alcohol user	Current drug user	No	No	No	Mental and behavioral disorders due to opioid use	Fluphenazine
5064S	71	2022-07-27	52	119	2022-08-26	20.83	2022-07-27	2022-07-27	30	0	5	1	male	2022-02-15	30	13	10	Single	No	Unknown	Current Alcohol user	Current drug user	No	No	No	Mental and behavioral disorders due to opioid use	Thioridazine
5064S	78	2022-09-06	52	119	2022-10-04	20.83	2022-09-06	2022-09-06	30	0	6	1	male	2022-02-15	30	13	9	Single	No	Unknown	Current Alcohol user	Current drug user	No	No	No	Mental and behavioral disorders due to opioid use	Thioridazine
5064S	NA	2022-10-05	52	0	2022-11-04	20.83	2022-10-05	2022-10-05	30	0	7	1	male	2022-02-15	30	13	NA	Single	No	Unknown	Current Alcohol user	Current drug user	No	No	No	Mental and behavioral disorders due to opioid use	Thioridazine
5064S	NA	2022-11-07	0	0	2022-12-07	0	2022-11-07	2022-11-07	30	0	8	1	male	2022-02-15	30	13	NA	Single	No	Unknown	Current Alcohol user	Current drug user	No	No	No	Mental and behavioral disorders due to opioid use	Thioridazine
5064S	NA	2023-01-12	0	0	2023-02-09	0	2023-01-12	2023-01-12	30	0	9	1	male	2022-02-15	30	13	NA	Single	No	Unknown	Current Alcohol user	Current drug user	No	No	No	Mental and behavioral disorders due to opioid use	Thioridazine
5064S	NA	2023-03-20	0	0	2023-04-24	0	2023-03-20	2023-03-20	30	0	10	1	male	2022-02-15	30	13	NA	Single	No	Unknown	Current Alcohol user	Current drug user	No	No	No	Mental and behavioral disorders due to opioid use	Thioridazine
5064S	NA	2023-04-21	0	0	2023-05-19	0	2023-04-21	2023-04-21	30	0	11	1	male	2022-02-15	30	13	NA	Single	No	Unknown	Current Alcohol user	Current drug user	No	No	No	Mental and behavioral disorders due to opioid use	Haloperidol
5064S	NA	2023-05-19	0	0	2023-06-19	0	2023-05-19	2023-05-19	30	1	12	1	male	2022-02-15	30	13	NA	Single	No	Unknown	Current Alcohol user	Current drug user	No	No	No	Mental and behavioral disorders due to opioid use	Thioridazine
5064S	79	2023-06-19	52	118	2023-07-19	20.83	2023-06-19	2023-06-19	30	0	13	1	male	2022-02-15	30	13	NA	Single	No	Unknown	Current Alcohol user	Current drug user	No	No	No	Mental and behavioral disorders due to opioid use	Thioridazine
5064S	NA	2023-07-19	0	0	2023-08-18	0	2023-07-19	2023-07-19	30	1	14	1	male	2022-02-15	30	13	NA	Single	No	Unknown	Current Alcohol user	Current drug user	No	No	No	Mental and behavioral disorders due to opioid use	Thioridazine
5064S	NA	2023-08-18	0	0	2023-09-14	0	2023-08-18	2023-08-18	30	1	15	1	male	2022-02-15	30	13	NA	Single	No	Unknown	Current Alcohol user	Current drug user	No	No	No	Mental and behavioral disorders due to opioid use	Thioridazine
5064S	NA	2023-09-18	0	0	2023-10-16	0	2023-09-18	2023-09-18	30	0	16	1	male	2022-02-15	30	13	NA	Single	No	Unknown	Current Alcohol user	Current drug user	No	No	No	Epilepsy	Thioridazine
5064S	NA	2023-11-20	0	0	2023-12-19	0	2023-11-20	2023-11-20	30	0	17	1	male	2022-02-15	30	13	NA	Single	No	Unknown	Current Alcohol user	Current drug user	No	No	No	Mental and behavioral disorders due to opioid use	Thioridazine
5064S	NA	2023-12-20	0	0	2024-01-19	0	2023-12-20	2023-12-20	30	1	18	1	male	2022-02-15	30	13	NA	Single	No	Unknown	Current Alcohol user	Current drug user	No	No	No	Mental and behavioral disorders due to opioid use	Chlorpromazine
9177W	100	---	63	149	2022-03-07	24.01	2022-02-09	2022-02-09	30	0	1	1	female	2022-02-09	30	14	12	Married	Yes	Yes	Past Alcohol user	Never drug user	NA	NA	NA	Epilepsy	Carbamazepine
9177W	92	2022-03-09	64	135	2022-04-06	24.39	2022-03-09	2022-03-09	30	1	2	1	female	2022-02-09	30	14	13	Married	Yes	Yes	Past Alcohol user	Never drug user	No	No	Yes	Epilepsy	Carbamazepine
9177W	98	2022-04-01	65	156	2022-04-29	24.77	2022-04-01	2022-04-01	30	1	3	1	female	2022-02-09	30	14	13	Married	Yes	Yes	Past Alcohol user	Never drug user	No	No	No	Epilepsy	Carbamazepine
9177W	100	2022-05-10	65	148	2022-06-08	24.77	2022-05-10	2022-05-10	30	0	4	1	female	2022-02-09	30	14	13	Married	Yes	Yes	Past Alcohol user	Never drug user	No	No	Yes	Epilepsy	Carbamazepine
9177W	90	2022-06-09	65	140	2022-07-07	24.77	2022-06-09	2022-06-09	30	0	5	1	female	2022-02-09	30	14	13	Married	Yes	Yes	Past Alcohol user	Never drug user	No	No	No	Epilepsy	Carbamazepine
9177W	103	2022-07-11	67	167	2022-08-09	25.53	2022-07-11	2022-07-11	30	0	6	1	female	2022-02-09	30	14	13	Married	Yes	Yes	Past Alcohol user	Never drug user	No	No	No	Epilepsy	Carbamazepine
9177W	90	2022-08-12	67	141	2022-09-10	25.53	2022-08-12	2022-08-12	30	0	7	1	female	2022-02-09	30	14	14	Married	Yes	Yes	Past Alcohol user	Never drug user	No	No	No	Epilepsy	Carbamazepine
9177W	80	2022-09-13	65	134	2022-10-11	24.77	2022-09-13	2022-09-13	30	0	8	1	female	2022-02-09	30	14	12	Married	Yes	Yes	Past Alcohol user	Never drug user	No	No	No	Epilepsy	Carbamazepine
9177W	80	2022-10-06	67	134	2022-11-04	25.53	2022-10-06	2022-10-06	30	0	9	1	female	2022-02-09	30	14	13	Married	Yes	Yes	Past Alcohol user	Never drug user	No	No	No	Epilepsy	Carbamazepine
9177W	78	2023-02-02	55	135	2023-03-31	20.96	2023-02-02	2023-02-02	60	0	10	1	female	2022-02-09	30	14	13	Married	Yes	Yes	Past Alcohol user	Never drug user	No	No	No	Epilepsy	Carbamazepine
9177W	80	2023-03-27	0	130	2023-05-25	0	2023-03-27	2023-03-27	60	1	11	1	female	2022-02-09	30	14	13	Married	Yes	Yes	Past Alcohol user	Never drug user	No	No	No	Epilepsy	Carbamazepine
9177W	80	2023-05-08	55	128	2023-06-06	20.96	2023-05-08	2023-05-08	30	1	12	1	female	2022-02-09	30	14	12	Married	Yes	Yes	Past Alcohol user	Never drug user	No	No	No	Epilepsy	Carbamazepine
9177W	84	2023-06-08	55	130	2023-07-10	20.7	2023-06-08	2023-06-08	30	0	13	1	female	2022-02-09	30	14	11	Married	Yes	Yes	Past Alcohol user	Never drug user	No	No	No	Epilepsy	Carbamazepine
9177W	80	2023-07-11	55	120	2023-08-09	20.96	2023-07-11	2023-07-11	30	0	14	1	female	2022-02-09	30	14	12	Married	Yes	Yes	Past Alcohol user	Never drug user	No	No	No	Epilepsy	Carbamazepine
9177W	86	2023-08-18	55	129	2023-09-16	20.96	2023-08-18	2023-08-18	30	0	15	1	female	2022-02-09	30	14	13	Married	Yes	Yes	Past Alcohol user	Never drug user	No	No	No	Epilepsy	Carbamazepine
9177W	80	2023-12-09	56	100	2024-01-10	21.08	2023-12-09	2023-12-09	30	0	16	1	female	2022-02-09	30	14	12	Married	Yes	Yes	Past Alcohol user	Never drug user	No	No	No	Epilepsy	Carbamazepine
8201W	NA	---	40	0	2023-10-18	17.78	2023-09-18	2023-09-18	30	0	1	2	male	2023-09-18	15	7	0	Single	Unknown	Unknown	Never Alcohol user	Never drug user	NA	NA	NA	Epilepsy	Carbamazepine
8201W	NA	2023-10-19	41	0	2023-11-16	18.22	2023-10-19	2023-10-19	30	0	2	2	male	2023-09-18	15	7	0	Single	Unknown	Unknown	Never Alcohol user	Never drug user	No	No	No	Epilepsy	Carbamazepine
8201W	NA	2023-11-16	42	0	2023-12-15	18.67	2023-11-16	2023-11-16	30	1	3	2	male	2023-09-18	15	7	NA	Single	Unknown	Unknown	Never Alcohol user	Never drug user	No	No	No	Epilepsy	Carbamazepine
8382H	69	---	57	122	2023-11-06	20.44	2023-10-06	2023-10-06	30	0	1	2	female	2023-10-06	32	8	10	Single	Yes	No	Never Alcohol user	Never drug user	NA	NA	NA	Epilepsy	Carbamazepine
5410F	79	---	67	123	2023-10-06	22.65	2023-09-08	2023-09-08	30	0	1	2	male	2023-09-08	31	1	7	Single	No	Unknown	Never Alcohol user	Never drug user	NA	NA	NA	Delusional disorder	Chlorpromazine
1204G	80	---	52	120	2023-05-03	20.31	2023-04-01	2023-04-01	30	0	1	1	male	2023-04-01	15	12	15	Married	No	No	Never Alcohol user	Never drug user	NA	NA	NA	Epilepsy	Carbamazepine
1204G	79	2023-05-04	53	111	2023-06-04	20.7	2023-05-04	2023-05-04	30	0	2	1	male	2023-04-01	15	12	14	Married	No	No	Never Alcohol user	Never drug user	No	No	No	Epilepsy	Carbamazepine
1204G	82	2023-06-07	53.1	100	2023-07-06	20.74	2023-06-07	2023-06-07	30	0	3	1	male	2023-04-01	15	12	NA	Married	No	No	Never Alcohol user	Never drug user	No	No	No	Epilepsy	Carbamazepine
1204G	95	2023-07-04	53.5	120	2023-08-02	20.9	2023-07-04	2023-07-04	30	1	4	1	male	2023-04-01	15	12	15	Married	No	No	Never Alcohol user	Never drug user	No	No	No	Epilepsy	Carbamazepine
1204G	80	2023-08-03	54.5	120	2023-09-02	21.29	2023-08-03	2023-08-03	30	1	5	1	male	2023-04-01	15	12	15	Married	No	No	Never Alcohol user	Never drug user	No	No	No	Epilepsy	Carbamazepine
1204G	NA	2023-09-05	0	0	2023-10-04	0	2023-09-05	2023-09-05	30	0	6	1	male	2023-04-01	15	12	16	Married	No	No	Never Alcohol user	Never drug user	No	No	No	Epilepsy	Carbamazepine
1204G	NA	---	0	0	2023-12-20	0	2023-11-20	2023-04-01	30	0	7	1	male	2023-04-01	15	12	NA	Married	No	No	Never Alcohol user	Never drug user	NA	NA	NA	Epilepsy	Carbamazepine
1204G	NA	2023-12-29	0	0	2024-01-23	0	2023-12-29	2023-12-29	30	0	8	1	male	2023-04-01	15	12	20	Married	No	No	Never Alcohol user	Never drug user	No	No	No	Epilepsy	Carbamazepine
1263U	60	---	64	110	2022-05-20	25	2022-05-06	2022-05-06	15	0	1	2	male	2022-05-06	36	5	13	Single	Yes	Unknown	Current Alcohol user	Never drug user	NA	NA	NA	Schizophrenia	Thioridazine
9328X	81	---	61	120	2022-10-20	22.96	2022-09-20	2022-09-20	30	0	1	1	male	2022-09-20	19	12	17	Single	No	No	Never Alcohol user	Never drug user	NA	NA	NA	Epilepsy	Carbamazepine
3369E	80	2022-08-28	50	121	2022-09-29	18.82	2022-08-28	2022-08-28	30	0	2	1	male	2022-07-28	19	12	11	Single	No	No	Never Alcohol user	Never drug user	No	No	No	Depressive episodes	Amitriptyline
2156Y	90	2023-01-30	52.5	120	2023-02-28	19.52	2023-01-30	2023-01-30	30	0	2	1	male	2022-12-22	60	12	20	Single	No	No	Current Alcohol user	Never drug user	No	No	No	Schizophrenia	Carbamazepine
2156Y	80	2023-03-15	53	120	2023-04-14	19.71	2023-03-15	2023-03-15	30	0	3	1	male	2022-12-22	60	12	19	Single	No	No	Current Alcohol user	Never drug user	No	No	No	Schizophrenia	Carbamazepine
2156Y	81	2023-04-17	54	110	2023-05-17	20.08	2023-04-17	2023-04-17	30	0	4	1	male	2022-12-22	60	12	NA	Single	No	No	Current Alcohol user	Never drug user	No	No	No	Schizophrenia	Chlorpromazine
9823M	80	---	61	120	2022-09-24	21.11	2022-08-24	2022-08-24	30	0	1	1	female	2022-08-24	36	12	12	Single	No	No	Never Alcohol user	Never drug user	NA	NA	NA	Depressive episodes	Amitriptyline
2156Y	79	2023-07-10	54.5	111	2023-08-08	20.26	2023-07-10	2023-07-10	30	0	6	1	male	2022-12-22	60	12	NA	Single	No	No	Current Alcohol user	Never drug user	No	No	No	Schizophrenia	Chlorpromazine
2156Y	82	2023-08-09	55	120	2023-09-06	20.45	2023-08-09	2023-08-09	30	1	7	1	male	2022-12-22	60	12	NA	Single	No	No	Current Alcohol user	Never drug user	No	No	No	Schizophrenia	Chlorpromazine
2156Y	NA	2023-09-06	0	0	2023-10-04	0	2023-09-06	2023-09-06	30	1	8	1	male	2022-12-22	60	12	NA	Single	No	No	Current Alcohol user	Never drug user	No	No	No	Schizophrenia	Chlorpromazine
6379G	70	---	43	120	2022-07-18	16.8	2022-06-20	2022-06-20	30	0	1	1	female	2022-06-20	17	12	13	Single	No	No	Never Alcohol user	Never drug user	NA	NA	NA	Epilepsy	Carbamazepine
6379G	81	2022-07-18	41	119	2022-08-18	16.02	2022-07-18	2022-07-18	30	1	2	1	female	2022-06-20	17	12	12	Single	No	No	Never Alcohol user	Never drug user	No	No	No	Epilepsy	Carbamazepine
6379G	73	2022-08-18	42	123	2022-09-18	16.41	2022-08-18	2022-08-18	30	0	3	1	female	2022-06-20	17	12	13	Single	No	No	Never Alcohol user	Never drug user	No	No	No	Epilepsy	Carbamazepine
6379G	8	2022-09-18	50	120	2022-10-18	19.53	2022-09-18	2022-09-18	30	0	4	1	female	2022-06-20	17	12	10	Single	No	No	Never Alcohol user	Never drug user	No	No	No	Epilepsy	Carbamazepine
1015N	89	---	52	110	2023-02-06	19.81	2023-01-05	2023-01-05	30	0	1	1	female	2023-01-05	16	12	20	Single	Unknown	Unknown	Never Alcohol user	Never drug user	NA	NA	NA	Epilepsy	Carbamazepine
1015N	80	2023-02-21	52.5	110	2023-03-21	20	2023-02-21	2023-02-21	30	0	2	1	female	2023-01-05	16	12	19	Single	Unknown	Unknown	Never Alcohol user	Never drug user	No	No	No	Epilepsy	Carbamazepine
1015N	82	2023-04-05	52	115	2023-05-05	19.81	2023-04-05	2023-04-05	30	0	3	1	female	2023-01-05	16	12	16	Single	Unknown	Unknown	Never Alcohol user	Never drug user	No	No	No	Epilepsy	Carbamazepine
1015N	79	2023-05-10	53	120	2023-06-09	20.2	2023-05-10	2023-05-10	30	0	4	1	female	2023-01-05	16	12	14	Single	Unknown	Unknown	Never Alcohol user	Never drug user	No	No	No	Epilepsy	Carbamazepine
1015N	89	2023-06-09	53	111	2023-07-08	20.2	2023-06-09	2023-06-09	30	1	5	1	female	2023-01-05	16	12	14	Single	Unknown	Unknown	Never Alcohol user	Never drug user	No	No	No	Epilepsy	Carbamazepine
1015N	79	2023-07-10	53.8	120	2023-08-09	21.02	2023-07-10	2023-07-10	30	0	6	1	female	2023-01-05	16	12	14	Single	Unknown	Unknown	Never Alcohol user	Never drug user	No	No	No	Epilepsy	Carbamazepine
1015N	70	2023-08-15	53.9	111	2023-09-13	21.05	2023-08-15	2023-08-15	30	0	7	1	female	2023-01-05	16	12	14	Single	Unknown	Unknown	Never Alcohol user	Never drug user	No	No	No	Epilepsy	Carbamazepine
1015N	81	2023-09-05	54	115	2023-10-03	21.09	2023-09-05	2023-09-05	30	1	8	1	female	2023-01-05	16	12	14	Single	Unknown	Unknown	Never Alcohol user	Never drug user	No	No	No	Epilepsy	Carbamazepine
9740A	81	---	37	105	2022-04-23	18.61	2022-03-23	2022-03-23	30	0	1	2	female	2022-03-23	16	8	2	Single	Unknown	Unknown	Never Alcohol user	Never drug user	NA	NA	NA	Epilepsy	Carbamazepine
9740A	81	2022-04-25	36	110	2022-05-24	18.37	2022-04-25	2022-04-25	30	0	2	2	female	2022-03-23	16	8	3	Single	Unknown	Unknown	Never Alcohol user	Never drug user	No	No	No	Epilepsy	Phenobarbital
9740A	NA	2022-05-24	0	0	2022-06-22	0	2022-05-24	2022-05-24	30	1	3	2	female	2022-03-23	16	8	0	Single	Unknown	Unknown	Never Alcohol user	Never drug user	No	No	No	Epilepsy	Carbamazepine
9740A	NA	2022-08-26	0	0	2022-09-26	0	2022-08-26	2022-08-26	30	0	4	2	female	2022-03-23	16	8	NA	Single	Unknown	Unknown	Never Alcohol user	Never drug user	No	No	No	Epilepsy	Carbamazepine
7848N	84	---	68.9	113	2022-07-22	24.41	2022-06-24	2022-06-24	30	0	1	1	female	2022-06-24	34	13	9	Common-law	No	No	Never Alcohol user	Never drug user	NA	NA	NA	Schizophrenia	Haloperidol
7848N	75	2022-10-12	67	120	2022-11-11	23.74	2022-10-12	2022-10-12	30	0	2	1	female	2022-06-24	34	13	NA	Common-law	No	No	Never Alcohol user	Never drug user	No	No	No	Schizophrenia	Haloperidol
9823M	70	2022-09-24	60	120	2022-10-24	20.76	2022-09-24	2022-09-24	30	0	2	1	female	2022-08-24	36	12	NA	Single	No	No	Never Alcohol user	Never drug user	No	No	No	Depressive episodes	Amitriptyline
7848N	81	2023-01-17	74	117	2023-02-17	26.22	2023-01-17	2023-01-17	30	0	4	1	female	2022-06-24	34	13	10	Common-law	No	No	Never Alcohol user	Never drug user	No	No	No	Schizophrenia	Haloperidol
7848N	82	2023-02-17	74	121	2023-03-17	26.22	2023-02-17	2023-02-17	30	0	5	1	female	2022-06-24	34	13	6	Common-law	No	No	Never Alcohol user	Never drug user	No	No	No	Schizophrenia	Haloperidol
7848N	79	2023-03-16	74	118	2023-04-16	26.22	2023-03-16	2023-03-16	30	1	6	1	female	2022-06-24	34	13	5	Common-law	No	No	Never Alcohol user	Never drug user	No	No	No	Schizophrenia	Haloperidol
7848N	83	2023-04-19	74	124	2023-05-15	26.22	2023-04-19	2023-04-19	30	0	7	1	female	2022-06-24	34	13	5	Common-law	No	No	Never Alcohol user	Never drug user	No	No	No	Schizophrenia	Haloperidol
7848N	78	2023-05-16	74	120	2023-06-16	26.22	2023-05-16	2023-05-16	30	1	8	1	female	2022-06-24	34	13	4	Common-law	No	No	Never Alcohol user	Never drug user	No	No	No	Epilepsy	Haloperidol
7848N	72	2023-06-15	74	123	2023-07-12	26.22	2023-06-15	2023-06-15	30	1	9	1	female	2022-06-24	34	13	4	Common-law	No	No	Never Alcohol user	Never drug user	No	No	No	Epilepsy	Haloperidol
7848N	74	2023-07-17	78	112	2023-08-16	31.64	2023-07-17	2023-07-17	30	0	10	1	female	2022-06-24	34	13	4	Common-law	No	No	Never Alcohol user	Never drug user	No	No	Yes	Schizophrenia	Haloperidol
7848N	70	2023-09-20	75	105	2023-10-19	28.93	2023-09-20	2023-09-20	30	0	11	1	female	2022-06-24	34	13	NA	Common-law	No	No	Never Alcohol user	Never drug user	No	No	No	Schizophrenia	Haloperidol
7848N	78	2023-11-20	75	112	2023-12-20	28.93	2023-11-20	2023-11-20	30	0	12	1	female	2022-06-24	34	13	3	Common-law	No	No	Never Alcohol user	Never drug user	No	No	No	Epilepsy	Haloperidol
7848N	86	2024-01-03	75	124	2024-02-02	28.93	2024-01-03	2024-01-03	30	0	13	1	female	2022-06-24	34	13	7	Common-law	No	No	Never Alcohol user	Never drug user	No	No	No	Schizophrenia	Chlorpromazine
1040L	98	---	78	112	2023-04-04	26.99	2023-03-06	2023-03-06	30	0	1	1	male	2023-03-06	35	14	14	Married	Yes	No	Never Alcohol user	Never drug user	NA	NA	NA	Epilepsy	Carbamazepine
1040L	80	2023-04-04	70.4	110	2023-05-02	24.36	2023-04-04	2023-04-04	30	1	2	1	male	2023-03-06	35	14	13	Married	Yes	No	Never Alcohol user	Never drug user	No	No	No	Epilepsy	Carbamazepine
1040L	80	2023-05-03	70	110	2023-06-01	24.22	2023-05-03	2023-05-03	30	1	3	1	male	2023-03-06	35	14	12	Married	Yes	No	Never Alcohol user	Never drug user	No	No	No	Epilepsy	Carbamazepine
1040L	76	2023-07-20	70	120	2023-08-18	24.22	2023-07-20	2023-07-20	30	0	4	1	male	2023-03-06	35	14	11	Married	Yes	No	Never Alcohol user	Never drug user	No	No	No	Epilepsy	Carbamazepine
1830P	80	---	55	120	2023-04-14	20.45	2023-03-14	2023-03-14	30	0	1	1	female	2023-03-14	59	12	21	Single	No	No	Never Alcohol user	Never drug user	NA	NA	NA	Epilepsy	Carbamazepine
1830P	72	2023-06-12	55.5	111	2023-07-10	20.64	2023-06-12	2023-06-12	30	0	2	1	female	2023-03-14	59	12	20	Single	No	No	Never Alcohol user	Never drug user	No	No	No	Epilepsy	Carbamazepine
1830P	85	2023-07-13	55.8	130	2023-08-11	20.75	2023-07-13	2023-07-13	30	0	3	1	female	2023-03-14	59	12	18	Single	No	No	Never Alcohol user	Never drug user	No	No	No	Epilepsy	Carbamazepine
1830P	85	2023-08-14	56.1	120	2023-09-12	20.86	2023-08-14	2023-08-14	30	0	4	1	female	2023-03-14	59	12	18	Single	No	No	Never Alcohol user	Never drug user	No	No	No	Epilepsy	Carbamazepine
1830P	79	2023-09-12	56	111	2023-10-10	21.87	2023-09-12	2023-09-12	30	1	5	1	female	2023-03-14	59	12	16	Single	No	No	Never Alcohol user	Never drug user	No	No	No	Epilepsy	Carbamazepine
1595D	80	---	68	190	2023-05-23	19.04	2023-05-09	2023-05-09	15	0	1	2	female	2023-05-09	43	7	0	Single	Yes	No	Past Alcohol user	Never drug user	NA	NA	NA	Nonorganic sleep disorders	Amitriptyline
1595D	80	2023-06-09	68	132	2023-07-07	19.04	2023-06-09	2023-06-09	30	0	2	2	female	2023-05-09	43	7	0	Single	Yes	No	Past Alcohol user	Never drug user	No	No	No	Nonorganic sleep disorders	Amitriptyline
1595D	70	2023-07-10	69	130	2023-08-10	19.32	2023-07-10	2023-07-10	30	0	3	2	female	2023-05-09	43	7	0	Single	Yes	No	Past Alcohol user	Never drug user	No	No	No	Nonorganic sleep disorders	Amitriptyline
1595D	81	2023-08-18	69	139	2023-09-08	19.32	2023-08-18	2023-08-18	30	0	4	2	female	2023-05-09	43	7	0	Single	Yes	No	Past Alcohol user	Never drug user	No	No	No	Nonorganic sleep disorders	Amitriptyline
3929U	NA	2023-03-17	0	0	2023-04-17	0	2023-03-17	2023-03-17	30	1	2	2	male	2023-02-17	22	5	NA	Single	Unknown	Unknown	Never Alcohol user	Never drug user	NA	NA	NA	Epilepsy	Carbamazepine
3929U	NA	2023-04-18	0	0	2023-05-17	0	2023-04-18	2023-04-18	30	0	3	2	male	2023-02-17	22	5	NA	Single	Unknown	Unknown	Never Alcohol user	Never drug user	No	No	No	Epilepsy	Carbamazepine
3929U	NA	2023-05-18	0	0	2023-06-16	0	2023-05-18	2023-05-18	30	1	4	2	male	2023-02-17	22	5	NA	Single	Unknown	Unknown	Never Alcohol user	Never drug user	NA	NA	NA	Epilepsy	Carbamazepine
3929U	NA	2023-06-19	0	0	2023-07-18	0	2023-06-19	2023-06-19	30	0	5	2	male	2023-02-17	22	5	NA	Single	Unknown	Unknown	Never Alcohol user	Never drug user	NA	NA	NA	Epilepsy	Carbamazepine
3929U	NA	2023-07-20	0	0	2023-08-21	0	2023-07-20	2023-07-20	30	0	6	2	male	2023-02-17	22	5	NA	Single	Unknown	Unknown	Never Alcohol user	Never drug user	No	No	No	Epilepsy	Carbamazepine
3929U	61	2023-08-21	55	91	2023-09-21	19.26	2023-08-21	2023-08-21	30	0	7	2	male	2023-02-17	22	5	5	Single	Unknown	Unknown	Never Alcohol user	Never drug user	No	No	No	Epilepsy	Carbamazepine
3929U	69	2023-09-20	55	98	2023-10-13	19.26	2023-09-20	2023-09-20	30	1	8	2	male	2023-02-17	22	5	5	Single	Unknown	Unknown	Never Alcohol user	Never drug user	No	No	No	Epilepsy	Carbamazepine
1608P	80	---	59	120	2022-09-01	22.21	2022-08-01	2022-08-01	30	0	1	1	male	2022-08-01	33	12	13	Single	No	No	Never Alcohol user	Never drug user	NA	NA	NA	Depressive episodes	Amitriptyline
5017H	82	---	52	120	2023-08-08	19.33	2023-07-10	2023-07-10	30	0	1	1	female	2023-07-10	19	12	18	Single	No	Unknown	Never Alcohol user	Never drug user	NA	NA	NA	Epilepsy	Carbamazepine
5017H	81	2023-08-10	52.6	120	2023-09-08	19.56	2023-08-10	2023-08-10	30	0	2	1	female	2023-07-10	19	12	16	Single	No	Unknown	Never Alcohol user	Never drug user	No	No	No	Epilepsy	Carbamazepine
5017H	80	2023-09-14	52	120	2023-10-12	19.33	2023-09-14	2023-09-14	30	0	3	1	female	2023-07-10	19	12	12	Single	No	Unknown	Never Alcohol user	Never drug user	No	No	No	Epilepsy	Carbamazepine
5017H	NA	2023-11-02	0	0	2023-11-29	0	2023-11-02	2023-11-02	30	0	4	1	female	2023-07-10	19	12	NA	Single	No	Unknown	Never Alcohol user	Never drug user	No	No	No	Epilepsy	Carbamazepine
7868F	NA	---	0	0	2023-12-13	0	2023-11-13	2023-11-13	30	0	1	1	female	2023-11-13	42	12	18	Single	Unknown	Unknown	Never Alcohol user	Never drug user	NA	NA	NA	Epilepsy	Carbamazepine
1608P	80	2022-09-01	57	120	2022-09-30	21.45	2022-09-01	2022-09-01	30	0	2	1	male	2022-08-01	33	12	10	Single	No	No	Never Alcohol user	Never drug user	No	No	No	Depressive episodes	Amitriptyline
3662U	69	2023-09-05	51	131	2023-10-05	18.07	2023-09-05	2023-09-05	30	0	2	2	male	2023-08-03	22	7	0	Single	No	Unknown	Current Alcohol user	Never drug user	No	No	No	Acute stress reaction	Biperiden
2784S	142	---	52	193	2022-05-25	18.65	2022-04-27	2022-04-27	30	0	1	1	female	2022-04-27	40	14	12	Widowed	No	Unknown	Past Alcohol user	Past drug user	NA	NA	NA	Schizophrenia	Thioridazine
2784S	142	2023-02-15	52	193	2023-03-13	18.65	2023-02-15	2023-02-15	30	0	2	1	female	2022-04-27	40	14	13	Widowed	No	Unknown	Past Alcohol user	Past drug user	No	No	No	Schizophrenia	Carbamazepine
2784S	80	2023-03-25	52	130	2023-04-22	18.65	2023-03-25	2023-03-25	30	0	3	1	female	2022-04-27	40	14	11	Widowed	No	Unknown	Past Alcohol user	Past drug user	No	No	No	Schizophrenia	Haloperidol
2784S	140	2023-04-22	52	180	2023-05-20	18.65	2023-04-22	2023-04-22	30	1	4	1	female	2022-04-27	40	14	14	Widowed	No	Unknown	Past Alcohol user	Past drug user	No	No	No	Schizophrenia	Haloperidol
8595N	79	---	54	129	2023-09-29	18.69	2023-09-15	2023-09-15	15	0	1	2	male	2023-09-15	35	8	9	Single	No	No	Current Alcohol user	Past drug user	NA	NA	NA	Bipolar affective disorder	Amitriptyline
8595N	NA	2023-10-01	0	0	2023-11-13	0	2023-10-01	2023-10-01	30	0	2	2	male	2023-09-15	35	8	NA	Single	No	No	Current Alcohol user	Past drug user	No	No	No	Bipolar affective disorder	Amitriptyline
6541V	NA	2022-09-07	19	0	2022-10-07	13.88	2022-09-07	2022-09-07	30	0	2	1	male	2022-08-07	21	12	NA	Single	No	No	Never Alcohol user	Never drug user	No	No	No	Epilepsy	Carbamazepine
4944F	62	---	34	82	2022-11-07	12.8	2022-10-07	2022-10-07	30	0	1	2	female	2022-10-07	32	7	9	Common-law	No	No	Never Alcohol user	Never drug user	NA	NA	NA	Schizophrenia	Haloperidol
4944F	60	2022-11-15	32	120	2022-12-15	12.04	2022-11-15	2022-11-15	30	0	2	2	female	2022-10-07	32	7	9	Common-law	No	No	Never Alcohol user	Never drug user	No	No	No	Schizophrenia	Haloperidol
4944F	70	2023-01-20	40	91	2023-02-16	15.06	2023-01-20	2023-01-20	30	0	3	2	female	2022-10-07	32	7	6	Common-law	No	No	Never Alcohol user	Never drug user	No	No	No	Schizophrenia	Haloperidol
4944F	62	2023-03-20	41	120	2023-04-20	15.43	2023-03-20	2023-03-20	30	0	4	2	female	2022-10-07	32	7	5	Common-law	No	No	Never Alcohol user	Never drug user	No	No	No	Schizophrenia	Haloperidol
6842C	90	---	53	120	2022-09-18	18.34	2022-08-18	2022-08-18	30	0	1	1	female	2022-08-18	28	12	16	Single	No	No	Never Alcohol user	Never drug user	NA	NA	NA	Delusional disorder	Amitriptyline
6842C	80	2022-09-18	51	120	2022-10-18	17.65	2022-09-18	2022-09-18	30	0	2	1	female	2022-08-18	28	12	15	Single	No	No	Never Alcohol user	Never drug user	No	No	No	Delusional disorder	Amitriptyline
4762N	70	---	46	105	2022-03-22	18.2	2022-02-22	2022-02-22	30	0	1	1	female	2022-02-22	15	14	12	Single	Unknown	Unknown	Never Alcohol user	Never drug user	NA	NA	NA	Epilepsy	Carbamazepine
4762N	80	2023-02-08	48	110	2023-03-06	18.99	2023-02-08	2023-02-08	30	0	2	1	female	2022-02-22	15	14	14	Single	Unknown	Unknown	Never Alcohol user	Never drug user	No	No	No	Epilepsy	Carbamazepine
8595I	60	---	64	120	2022-03-23	25	2022-02-25	2022-02-25	30	0	1	1	female	2022-02-25	30	14	12	Common-law	Yes	No	Current Alcohol user	Never drug user	NA	NA	NA	Epilepsy	Carbamazepine
5999Q	79	---	60	123	2023-08-18	20.52	2023-06-19	2023-05-18	30	0	1	2	male	2023-05-18	26	8	10	Divorced	No	No	Current Alcohol user	Current drug user	NA	NA	NA	Bipolar affective disorder	Haloperidol
9642O	79	---	53	127	2022-08-19	25.92	2022-06-16	2022-06-16	60	0	1	2	female	2022-06-16	54	8	3	Single	No	Unknown	Never Alcohol user	Never drug user	NA	NA	NA	Epilepsy	Carbamazepine
9642O	80	2022-08-19	54	120	2022-09-19	26.41	2022-08-19	2022-08-19	30	0	2	2	female	2022-06-16	54	8	5	Single	No	Unknown	Never Alcohol user	Never drug user	No	No	No	Epilepsy	Carbamazepine
5954U	NA	---	45.3	0	2023-05-12	17.26	2023-04-12	2023-04-12	30	0	1	1	male	2023-04-12	28	12	15	Single	No	No	Never Alcohol user	Never drug user	NA	NA	NA	Epilepsy	Carbamazepine
2598K	67	---	59	106	2023-02-27	23.63	2023-02-13	2023-02-13	15	0	1	2	female	2023-02-13	23	8	6	Single	No	No	Never Alcohol user	Never drug user	NA	NA	NA	Nonorganic sleep disorders	Amitriptyline
2598K	69	2023-02-27	60	109	2023-03-28	24.03	2023-02-27	2023-02-27	30	1	2	2	female	2023-02-13	23	8	5	Single	No	No	Never Alcohol user	Never drug user	No	No	No	Nonorganic sleep disorders	Amitriptyline
2598K	71	2023-04-14	60	111	2023-05-15	24.03	2023-04-14	2023-04-14	30	0	3	2	female	2023-02-13	23	8	NA	Single	No	No	Never Alcohol user	Never drug user	No	No	No	Nonorganic sleep disorders	Amitriptyline
6972K	80	---	67	121	2022-09-01	23.18	2022-08-01	2022-08-01	30	0	1	2	male	2022-08-01	23	1	12	Single	Yes	Yes	Current Alcohol user	Never drug user	NA	NA	NA	Epilepsy	Amitriptyline
3881F	93	---	46	117	2023-10-10	20.72	2023-09-12	2023-09-12	30	0	1	2	female	2023-09-12	24	1	6	Single	No	Unknown	Never Alcohol user	Never drug user	NA	NA	NA	Schizophrenia	Haloperidol
3881F	96	2023-10-16	46	119	2023-11-14	20.72	2023-10-16	2023-10-16	30	0	2	2	female	2023-09-12	24	1	4	Single	No	Unknown	Never Alcohol user	Never drug user	No	No	No	Schizophrenia	Haloperidol
3881F	80	2023-11-14	46	120	2023-12-12	20.72	2023-11-14	2023-11-14	30	1	3	2	female	2023-09-12	24	1	2	Single	No	Unknown	Never Alcohol user	Never drug user	No	No	No	Schizophrenia	Haloperidol
7372S	78	---	51	102	2024-01-18	20.96	2023-12-18	2023-12-18	30	0	1	2	female	2023-12-18	23	5	17	Common-law	Yes	Unknown	Never Alcohol user	Never drug user	NA	NA	NA	Epilepsy	Carbamazepine
5634N	67	---	54	107	2023-04-21	21.36	2023-03-22	2023-03-22	30	0	1	2	male	2023-03-22	36	5	3	Single	Yes	No	Past Alcohol user	Never drug user	NA	NA	NA	Epilepsy	Carbamazepine
5634N	NA	2023-07-05	0	0	2023-09-04	0	2023-07-05	2023-07-05	60	0	2	2	male	2023-03-22	36	5	NA	Single	Yes	No	Past Alcohol user	Never drug user	No	No	No	Epilepsy	Carbamazepine
5634N	63	2023-08-25	62	121	2023-09-26	24.52	2023-08-25	2023-08-25	30	0	3	2	male	2023-03-22	36	5	NA	Single	Yes	No	Past Alcohol user	Never drug user	No	No	No	Epilepsy	Carbamazepine
5634N	NA	2023-12-13	0	0	2024-01-13	0	2023-12-13	2023-12-13	30	0	4	2	male	2023-03-22	36	5	NA	Single	Yes	No	Past Alcohol user	Never drug user	No	No	No	Epilepsy	Carbamazepine
9531S	NA	---	52	0	2023-08-11	19.81	2023-06-13	2023-06-13	60	0	1	2	female	2023-06-13	21	8	10	Single	No	No	Never Alcohol user	Never drug user	NA	NA	NA	Epilepsy	Carbamazepine
9531S	79	2023-08-21	67	121	2023-10-20	25.53	2023-08-21	2023-08-21	60	0	2	2	female	2023-06-13	21	8	6	Single	No	No	Never Alcohol user	Never drug user	No	No	No	Epilepsy	Carbamazepine
9531S	80	2023-10-25	62	129	2023-12-22	23.62	2023-10-25	2023-10-25	60	0	3	2	female	2023-06-13	21	8	3	Single	No	No	Never Alcohol user	Never drug user	No	No	No	Epilepsy	Carbamazepine
4330J	92	---	52	120	2023-05-26	19.81	2023-04-26	2023-04-26	30	0	1	1	female	2023-04-26	16	12	12	Single	Unknown	Unknown	Never Alcohol user	Never drug user	NA	NA	NA	Epilepsy	Carbamazepine
4330J	82	2023-06-01	52.5	111	2023-06-30	20	2023-06-01	2023-06-01	30	0	2	1	female	2023-04-26	16	12	10	Single	Unknown	Unknown	Never Alcohol user	Never drug user	No	No	No	Epilepsy	Carbamazepine
4330J	81	2023-08-01	53	120	2023-08-30	20.2	2023-08-01	2023-08-01	30	0	3	1	female	2023-04-26	16	12	10	Single	Unknown	Unknown	Never Alcohol user	Never drug user	No	No	No	Epilepsy	Carbamazepine
4330J	85	2023-09-10	53	111	2023-10-08	20.2	2023-09-10	2023-09-10	60	0	4	1	female	2023-04-26	16	12	11	Single	Unknown	Unknown	Never Alcohol user	Never drug user	No	No	No	Epilepsy	Carbamazepine
7659O	NA	---	41	0	2022-08-17	20.92	2022-07-19	2022-07-19	30	0	1	2	male	2022-07-19	16	1	16	Single	Yes	Unknown	Never Alcohol user	Never drug user	NA	NA	NA	Epilepsy	Carbamazepine
7659O	81	2022-08-17	41	110	2022-09-16	20.62	2022-08-17	2022-08-17	30	1	2	2	male	2022-07-19	16	1	15	Single	Yes	Unknown	Never Alcohol user	Never drug user	No	No	No	Epilepsy	Carbamazepine
7659O	NA	2022-09-16	0	0	2022-10-14	0	2022-09-16	2022-09-16	30	1	3	2	male	2022-07-19	16	1	14	Single	Yes	Unknown	Never Alcohol user	Never drug user	No	No	No	Epilepsy	Carbamazepine
7659O	NA	2023-01-11	42	0	2023-02-10	21.13	2023-01-11	2023-01-11	30	0	4	2	male	2022-07-19	16	1	12	Single	Yes	Unknown	Never Alcohol user	Never drug user	No	No	No	Epilepsy	Carbamazepine
7659O	NA	2023-02-13	42	0	2023-04-11	21.13	2023-02-13	2023-02-13	60	0	5	2	male	2022-07-19	16	1	10	Single	Yes	Unknown	Never Alcohol user	Never drug user	No	No	No	Epilepsy	Carbamazepine
7659O	NA	2023-04-17	42.1	0	2023-05-16	21.48	2023-04-17	2023-04-17	30	0	6	2	male	2022-07-19	16	1	9	Single	Yes	Unknown	Never Alcohol user	Never drug user	No	No	No	Epilepsy	Carbamazepine
7659O	80	2023-07-11	42	123	2023-08-10	21.43	2023-07-11	2023-07-11	30	0	7	2	male	2022-07-19	16	1	8	Single	Yes	Unknown	Never Alcohol user	Never drug user	No	No	No	Epilepsy	Phenytoin
7659O	79	2023-08-14	42	120	2023-09-12	21.43	2023-08-14	2023-08-14	30	0	8	2	male	2022-07-19	16	1	7	Single	Yes	Unknown	Never Alcohol user	Never drug user	No	No	No	Epilepsy	Phenytoin
7659O	73	2023-09-12	42	119	2023-10-10	21.43	2023-09-12	2023-09-12	30	1	9	2	male	2022-07-19	16	1	6	Single	Yes	Unknown	Never Alcohol user	Never drug user	No	No	No	Epilepsy	Phenytoin
7659O	72	2023-10-10	42	118	2023-11-08	21.43	2023-10-10	2023-10-10	30	1	10	2	male	2022-07-19	16	1	6	Single	Yes	Unknown	Never Alcohol user	Never drug user	No	No	No	Epilepsy	Phenytoin
7659O	71	2023-11-08	42	117	2023-12-06	21.43	2023-11-08	2023-11-08	30	1	11	2	male	2022-07-19	16	1	6	Single	Yes	Unknown	Never Alcohol user	Never drug user	No	No	No	Epilepsy	Phenytoin
7722H	82	---	66	117	2023-09-08	24.24	2023-08-10	2023-08-10	30	0	1	1	male	2023-08-10	19	13	2	Single	Unknown	Unknown	Never Alcohol user	Never drug user	NA	NA	NA	Depressive episodes	Amitriptyline
8536M	69	2022-12-29	69	110	2023-01-27	25.34	2022-12-29	2022-12-29	30	1	2	2	female	2022-11-29	18	8	7	Single	No	Unknown	Never Alcohol user	Never drug user	No	No	No	Epilepsy	Phenytoin
8536M	79	2023-02-17	68	117	2023-04-18	24.98	2023-02-17	2023-02-17	60	0	3	2	female	2022-11-29	18	8	5	Single	No	Unknown	Never Alcohol user	Never drug user	No	No	No	Epilepsy	Carbamazepine
8536M	NA	2023-04-18	0	0	---	0	2023-04-18	2023-04-18	30	1	4	2	female	2022-11-29	18	8	NA	Single	No	Unknown	Never Alcohol user	Never drug user	No	No	No	Epilepsy	Carbamazepine
8427L	NA	---	63	0	2024-01-18	0	2023-12-21	2023-12-21	30	0	1	1	male	2023-12-21	33	12	18	Single	Unknown	Unknown	Never Alcohol user	Never drug user	NA	NA	NA	Epilepsy	Carbamazepine
8490T	NA	---	0	0	2022-11-11	0	2022-10-13	2022-10-13	30	0	1	2	male	2022-10-13	19	5	2	Single	No	No	Current Alcohol user	Current drug user	NA	NA	NA	Mental and behavioral disorders due to multiple drug use	Thioridazine
8490T	90	2023-05-25	50	110	2023-06-08	17.51	2023-05-25	2023-05-25	15	0	2	2	male	2022-10-13	19	5	5	Single	No	No	Current Alcohol user	Current drug user	No	No	No	Mental and behavioral disorders due to multiple drug use	Thioridazine
8490T	80	2023-07-17	50	120	2023-08-18	17.51	2023-07-17	2023-07-17	30	0	3	2	male	2022-10-13	19	5	5	Single	No	No	Current Alcohol user	Current drug user	No	No	No	Mental and behavioral disorders due to multiple drug use	Thioridazine
6892L	79	2022-09-29	49	120	2022-10-29	20.93	2022-09-29	2022-09-29	30	0	3	1	female	2022-07-29	31	12	10	Single	No	No	Never Alcohol user	Never drug user	No	No	No	Depressive episodes	Amitriptyline
2365B	81	---	60	121	2022-04-27	18.73	2022-03-29	2022-03-29	30	0	1	1	male	2022-03-29	35	14	14	Single	No	Unknown	Past Alcohol user	Past drug user	NA	NA	NA	Epilepsy	Carbamazepine
2365B	69	2022-05-06	60	119	2022-06-04	19.82	2022-05-06	2022-05-06	30	0	2	1	male	2022-03-29	35	14	14	Single	No	Unknown	Past Alcohol user	Past drug user	No	No	No	Epilepsy	Carbamazepine
2365B	70	2022-06-06	60	120	2022-07-06	19.82	2022-06-06	2022-06-06	30	0	3	1	male	2022-03-29	35	14	14	Single	No	Unknown	Past Alcohol user	Past drug user	No	No	No	Epilepsy	Carbamazepine
2365B	62	2022-07-08	63	92	2022-08-06	20.81	2022-07-08	2022-07-08	30	0	4	1	male	2022-03-29	35	14	14	Single	No	Unknown	Past Alcohol user	Past drug user	No	No	No	Epilepsy	Carbamazepine
2365B	69	2022-08-05	64	113	2022-09-03	21.14	2022-08-05	2022-08-05	30	1	5	1	male	2022-03-29	35	14	15	Single	No	Unknown	Past Alcohol user	Past drug user	No	No	No	Epilepsy	Carbamazepine
2365B	78	2022-09-05	63	116	2022-10-03	20.81	2022-09-05	2022-09-05	30	0	6	1	male	2022-03-29	35	14	13	Single	No	Unknown	Past Alcohol user	Past drug user	No	No	No	Epilepsy	Carbamazepine
2365B	80	2022-11-21	64	110	2022-12-19	21.14	2022-11-21	2022-11-21	30	0	7	1	male	2022-03-29	35	14	14	Single	No	Unknown	Past Alcohol user	Past drug user	No	No	No	Epilepsy	Carbamazepine
2365B	75	2023-03-01	64	112	2023-04-01	21.14	2023-03-01	2023-03-01	30	0	8	1	male	2022-03-29	35	14	13	Single	No	Unknown	Past Alcohol user	Past drug user	No	No	No	Epilepsy	Carbamazepine
2365B	112	2023-03-30	64	120	2023-04-28	22.15	2023-03-30	2023-03-30	30	0	9	1	male	2022-03-29	35	14	15	Single	No	Unknown	Past Alcohol user	Past drug user	No	No	No	Epilepsy	Carbamazepine
2365B	80	2023-05-03	64	120	2023-06-01	21.14	2023-05-03	2023-05-03	30	0	10	1	male	2022-03-29	35	14	16	Single	No	Unknown	Past Alcohol user	Past drug user	No	No	No	Epilepsy	Carbamazepine
2365B	80	2023-06-01	64	110	2023-06-30	21.14	2023-06-01	2023-06-01	30	1	11	1	male	2022-03-29	35	14	18	Single	No	Unknown	Past Alcohol user	Past drug user	No	No	No	Epilepsy	Carbamazepine
2365B	18	2023-06-30	64	112	2023-07-28	21.14	2023-06-30	2023-06-30	30	1	12	1	male	2022-03-29	35	14	11	Single	No	Unknown	Past Alcohol user	Past drug user	No	No	No	Epilepsy	Carbamazepine
1342X	95	---	54	110	2023-01-24	20.08	2023-01-17	2023-01-17	7	0	1	1	male	2023-01-17	16	12	17	Single	Unknown	Unknown	Never Alcohol user	Never drug user	NA	NA	NA	Depressive episodes	Amitriptyline
2365B	80	2023-09-27	64	120	2023-10-25	21.14	2023-09-27	2023-09-27	30	0	14	1	male	2022-03-29	35	14	NA	Single	No	Unknown	Past Alcohol user	Past drug user	No	No	No	Epilepsy	Sodium Valproate
2365B	80	2023-11-09	64	112	2023-12-07	22.15	2023-11-09	2023-11-09	30	0	15	1	male	2022-03-29	35	14	13	Single	No	Unknown	Past Alcohol user	Past drug user	No	No	No	Epilepsy	Carbamazepine
2365B	80	2023-12-11	64	120	2024-01-10	22.41	2023-12-11	2023-12-11	30	0	16	1	male	2022-03-29	35	14	14	Single	No	Unknown	Past Alcohol user	Past drug user	No	No	No	Epilepsy	Carbamazepine
8327J	81	2023-09-18	53.1	111	2023-10-17	20.23	2023-09-18	2023-09-18	30	0	3	1	female	2023-07-28	24	12	12	Single	Yes	Unknown	Never Alcohol user	Never drug user	No	No	No	Mental and behavioral disorders due to alcohol use	Amitriptyline
1342X	82	2023-03-22	53.2	118	2023-04-28	19.78	2023-03-22	2023-03-22	30	0	2	1	male	2023-01-17	16	12	17	Single	Unknown	Unknown	Never Alcohol user	Never drug user	No	No	No	Depressive episodes	Amitriptyline
2601G	70	---	47	120	2022-08-29	20.08	2022-07-29	2022-07-29	30	0	1	1	female	2022-07-29	19	12	16	Single	No	No	Never Alcohol user	Never drug user	NA	NA	NA	Depressive episodes	Amitriptyline
8327J	82	2023-08-17	53	110	2023-09-15	20.2	2023-08-17	2023-08-17	30	0	2	1	female	2023-07-28	24	12	10	Single	Yes	Unknown	Never Alcohol user	Never drug user	No	No	No	Phobic anxiety disorders	Amitriptyline
1606F	81	---	64	121	2022-10-07	20.43	2022-09-08	2022-09-08	30	0	1	2	male	2022-09-08	19	8	4	Single	No	No	Never Alcohol user	Never drug user	NA	NA	NA	Epilepsy	Sodium Valproate
1606F	NA	2022-11-16	0	0	2022-12-16	0	2022-11-16	2022-11-16	30	0	2	2	male	2022-09-08	19	8	NA	Single	No	No	Never Alcohol user	Never drug user	No	No	No	Epilepsy	Sodium Valproate
1606F	79	2023-04-14	65	111	2023-06-12	20.75	2023-04-14	2023-04-14	60	0	3	2	male	2022-09-08	19	8	5	Single	No	No	Never Alcohol user	Never drug user	No	No	No	Epilepsy	Carbamazepine
1606F	NA	2023-06-12	0	0	2023-08-13	0	2023-06-12	2023-06-12	60	1	4	2	male	2022-09-08	19	8	NA	Single	No	No	Never Alcohol user	Never drug user	No	No	No	Epilepsy	Carbamazepine
1606F	NA	2023-10-02	0	0	2023-11-02	0	2023-10-02	2023-10-02	60	0	5	2	male	2022-09-08	19	8	NA	Single	No	No	Never Alcohol user	Never drug user	No	No	No	Epilepsy	Carbamazepine
2454S	85	---	65	132	2022-07-04	24.77	2022-06-06	2022-06-06	30	0	1	1	female	2022-06-06	25	14	16	Single	Unknown	Unknown	Never Alcohol user	Never drug user	NA	NA	NA	Epilepsy	Carbamazepine
2454S	72	2022-07-07	63	124	2022-08-05	24.01	2022-07-07	2022-07-07	30	0	2	1	female	2022-06-06	25	14	16	Single	Unknown	Unknown	Never Alcohol user	Never drug user	No	No	No	Epilepsy	Carbamazepine
2454S	80	2022-08-05	63	120	2022-09-03	24.01	2022-08-05	2022-08-05	30	1	3	1	female	2022-06-06	25	14	14	Single	Unknown	Unknown	Never Alcohol user	Never drug user	No	No	No	Epilepsy	Carbamazepine
2454S	78	2022-09-05	66	121	2022-10-03	25.15	2022-09-05	2022-09-05	30	0	4	1	female	2022-06-06	25	14	16	Single	Unknown	Unknown	Never Alcohol user	Never drug user	No	No	No	Epilepsy	Carbamazepine
2454S	80	2022-10-03	66	120	2022-11-01	25.15	2022-10-03	2022-10-03	30	1	5	1	female	2022-06-06	25	14	14	Single	Unknown	Unknown	Never Alcohol user	Never drug user	No	No	No	Epilepsy	Carbamazepine
2454S	80	2022-11-02	65	110	2022-12-02	24.77	2022-11-02	2022-11-02	30	1	6	1	female	2022-06-06	25	14	12	Single	Unknown	Unknown	Never Alcohol user	Never drug user	No	No	No	Epilepsy	Carbamazepine
2454S	83	2023-03-09	65	108	2023-04-06	24.77	2023-03-09	2023-03-09	30	0	7	1	female	2022-06-06	25	14	12	Single	Unknown	Unknown	Never Alcohol user	Never drug user	No	No	No	Epilepsy	Carbamazepine
2454S	80	2023-04-12	65	110	2023-05-10	24.77	2023-04-12	2023-04-12	30	0	8	1	female	2022-06-06	25	14	11	Single	Unknown	Unknown	Never Alcohol user	Never drug user	No	No	No	Epilepsy	Carbamazepine
2454S	80	2023-05-15	65	112	2023-06-13	24.77	2023-05-15	2023-05-15	30	0	9	1	female	2022-06-06	25	14	13	Single	Unknown	Unknown	Never Alcohol user	Never drug user	No	No	No	Epilepsy	Carbamazepine
2454S	76	2023-06-19	65	110	2023-07-17	24.77	2023-06-19	2023-06-19	30	0	10	1	female	2022-06-06	25	14	12	Single	Unknown	Unknown	Never Alcohol user	Never drug user	No	No	No	Epilepsy	Carbamazepine
2454S	76	2023-07-17	65	108	2023-08-15	24.77	2023-07-17	2023-07-17	30	1	11	1	female	2022-06-06	25	14	14	Single	Unknown	Unknown	Never Alcohol user	Never drug user	No	No	No	Epilepsy	Carbamazepine
2454S	74	2023-08-15	65	100	2023-09-13	24.77	2023-08-15	2023-08-15	30	1	12	1	female	2022-06-06	25	14	15	Single	Unknown	Unknown	Never Alcohol user	Never drug user	No	No	No	Epilepsy	Carbamazepine
9516V	66	---	66	119	2022-04-19	23.95	2022-04-05	2022-04-05	15	0	1	2	male	2022-04-05	38	5	2	Widowed	Yes	Unknown	Never Alcohol user	Never drug user	NA	NA	NA	Delusional disorder	Haloperidol
7069G	NA	---	0	0	2022-09-17	0	2022-08-17	2022-08-17	15	0	1	2	male	2022-08-17	39	5	2	Single	No	No	Current Alcohol user	Current drug user	NA	NA	NA	Mental and behavioral disorders due to multiple drug use	Haloperidol
7761C	80	---	56	110	2022-09-08	20.82	2022-08-25	2022-08-25	15	0	1	2	male	2022-08-25	23	5	2	Single	No	No	Current Alcohol user	Never drug user	NA	NA	NA	Mental and behavioral disorders due to multiple drug use	Amitriptyline
4613P	NA	---	0	0	2022-09-23	0	2022-08-26	2022-08-26	30	0	1	2	female	2022-08-26	23	1	14	Married	No	No	Past Alcohol user	Past drug user	NA	NA	NA	Epilepsy	Carbamazepine
6490F	65	---	59	118	2023-02-10	22.21	2023-01-10	2023-01-10	30	0	1	1	male	2023-01-10	22	13	6	Single	No	Unknown	Never Alcohol user	Never drug user	NA	NA	NA	Epilepsy	Carbamazepine
5869Q	77	---	47	121	2022-03-23	17.26	2022-02-24	2022-02-24	90	0	1	2	male	2022-02-24	27	1	9	Single	Yes	Unknown	Never Alcohol user	Never drug user	NA	NA	NA	Epilepsy	Carbamazepine
5869Q	82	2022-06-03	48	120	2022-08-02	17.63	2022-06-03	2022-06-03	60	0	2	2	male	2022-02-24	27	1	10	Single	Yes	Unknown	Never Alcohol user	Never drug user	No	No	No	Epilepsy	Carbamazepine
5869Q	78	2022-09-30	48	122	2022-10-28	17.63	2022-09-30	2022-09-30	30	0	3	2	male	2022-02-24	27	1	11	Single	Yes	Unknown	Never Alcohol user	Never drug user	No	No	No	Epilepsy	Sodium Valproate
5869Q	80	2022-10-28	49	120	2022-12-28	18	2022-10-28	2022-10-28	30	0	4	2	male	2022-02-24	27	1	10	Single	Yes	Unknown	Never Alcohol user	Never drug user	No	No	No	Epilepsy	Carbamazepine
5869Q	81	2023-01-06	49	121	2023-02-06	18	2023-01-06	2023-01-06	30	0	5	2	male	2022-02-24	27	1	10	Single	Yes	Unknown	Never Alcohol user	Never drug user	No	No	No	Epilepsy	Carbamazepine
5869Q	82	2023-04-17	49	120	2023-05-16	18	2023-04-17	2023-04-17	30	0	6	2	male	2022-02-24	27	1	9	Single	Yes	Unknown	Never Alcohol user	Never drug user	No	No	No	Epilepsy	Carbamazepine
5869Q	80	2023-08-21	50	123	2023-09-19	18.37	2023-08-21	2023-08-21	30	0	7	2	male	2022-02-24	27	1	7	Single	Yes	Unknown	Never Alcohol user	Never drug user	No	No	No	Epilepsy	Carbamazepine
5869Q	80	2023-10-02	50	120	2023-11-01	18.37	2023-10-02	2023-10-02	30	0	8	2	male	2022-02-24	27	1	7	Single	Yes	Unknown	Never Alcohol user	Never drug user	No	No	No	Epilepsy	Carbamazepine
5869Q	79	2023-11-02	50	120	2023-12-01	18.37	2023-11-02	2023-11-02	30	0	9	2	male	2022-02-24	27	1	6	Single	Yes	Unknown	Never Alcohol user	Never drug user	No	No	No	Epilepsy	Carbamazepine
5898F	78	---	65	119	2024-02-07	25.08	2023-11-07	2023-11-07	90	0	1	2	male	2023-11-07	27	8	7	Single	No	No	Never Alcohol user	Never drug user	NA	NA	NA	Schizophrenia	Thioridazine
3005M	NA	---	0	0	2023-11-29	0	2023-11-02	2023-11-02	30	0	1	1	female	2023-11-02	16	12	22	Single	Unknown	Unknown	Never Alcohol user	Never drug user	NA	NA	NA	Delusional disorder	Haloperidol
2740H	79	---	62	128	2022-06-22	23.92	2022-05-23	2022-05-23	30	0	1	2	male	2022-05-23	26	1	13	Common-law	Yes	Unknown	Current Alcohol user	Never drug user	NA	NA	NA	Nonorganic insomnia	Amitriptyline
1020D	80	---	59	120	2022-12-19	19.71	2022-11-21	2022-11-21	30	0	1	1	male	2022-11-21	32	14	14	Common-law	No	Unknown	Never Alcohol user	Never drug user	NA	NA	NA	Epilepsy	Carbamazepine
1020D	90	2023-02-08	59	110	2023-03-06	19.71	2023-02-08	2023-02-08	30	0	2	1	male	2022-11-21	32	14	NA	Common-law	No	Unknown	Never Alcohol user	Never drug user	No	No	No	Epilepsy	Carbamazepine
1020D	76	2023-03-03	59	112	2023-03-31	19.27	2023-03-03	2023-03-03	30	1	3	1	male	2022-11-21	32	14	14	Common-law	No	Unknown	Never Alcohol user	Never drug user	No	No	No	Epilepsy	Carbamazepine
1020D	78	2023-03-24	59	110	2023-04-21	19.27	2023-03-24	2023-03-24	30	0	4	1	male	2022-11-21	32	14	12	Common-law	No	Unknown	Never Alcohol user	Never drug user	No	No	NA	Epilepsy	Carbamazepine
1020D	80	2023-04-20	59	118	2023-05-18	19.27	2023-04-20	2023-04-20	30	0	5	1	male	2022-11-21	32	14	11	Common-law	No	Unknown	Never Alcohol user	Never drug user	No	No	No	Epilepsy	Carbamazepine
1020D	80	2023-05-22	59	110	2023-06-20	19.27	2023-05-22	2023-05-22	30	0	6	1	male	2022-11-21	32	14	15	Common-law	No	Unknown	Never Alcohol user	Never drug user	No	No	No	Epilepsy	Carbamazepine
1020D	80	2023-06-20	59	120	2023-07-18	20.18	2023-06-20	2023-06-20	30	1	7	1	male	2022-11-21	32	14	12	Common-law	No	Unknown	Never Alcohol user	Never drug user	No	No	No	Epilepsy	Carbamazepine
1020D	76	2023-07-18	59	120	2023-08-16	20.18	2023-07-18	2023-07-18	30	1	8	1	male	2022-11-21	32	14	16	Common-law	No	Unknown	Never Alcohol user	Never drug user	No	No	No	Epilepsy	Carbamazepine
1020D	80	2023-08-16	59	110	2023-09-14	19.27	2023-08-16	2023-08-16	30	1	9	1	male	2022-11-21	32	14	14	Common-law	No	Unknown	Never Alcohol user	Never drug user	No	No	No	Epilepsy	Carbamazepine
1020D	80	2023-09-23	59	120	2023-10-27	19.27	2023-09-23	2023-09-23	30	0	10	1	male	2022-11-21	32	14	17	Common-law	No	Unknown	Never Alcohol user	Never drug user	No	No	No	Epilepsy	Sodium Valproate
1020D	74	2023-10-27	59	118	2023-11-25	19.27	2023-10-27	2023-10-27	30	0	11	1	male	2022-11-21	32	14	16	Common-law	No	Unknown	Never Alcohol user	Never drug user	No	No	No	Epilepsy	Carbamazepine
3189C	82	2023-03-15	57	110	2023-04-15	21.72	2023-03-15	2023-03-15	30	0	2	1	male	2023-01-05	29	12	20	Single	Unknown	Unknown	Never Alcohol user	Never drug user	No	No	No	Depressive episodes	Amitriptyline
1654L	80	---	60	120	2023-12-26	21.26	2023-11-29	2023-11-29	30	0	1	1	female	2023-11-29	23	12	20	Single	Unknown	Unknown	Never Alcohol user	Never drug user	NA	NA	NA	Epilepsy	Carbamazepine
8491M	NA	---	0	0	2023-12-02	0	2023-11-02	2023-11-02	30	0	1	1	male	2023-11-02	23	12	24	Single	Unknown	Unknown	Never Alcohol user	Never drug user	NA	NA	NA	Epilepsy	Carbamazepine
8491M	NA	2023-12-01	0	0	2024-01-02	0	2023-12-01	2023-12-01	30	1	2	1	male	2023-11-02	23	12	11	Single	Unknown	Unknown	Never Alcohol user	Never drug user	No	No	No	Epilepsy	Carbamazepine
4845P	70	---	39	115	2023-04-04	17.33	2023-03-06	2023-03-06	30	0	1	1	male	2023-03-06	28	14	20	Single	No	Unknown	Never Alcohol user	Never drug user	NA	NA	NA	Mild intellectual disability	Carbamazepine
4845P	80	2023-04-04	39	110	2023-05-02	17.33	2023-04-04	2023-04-04	30	1	2	1	male	2023-03-06	28	14	18	Single	No	Unknown	Never Alcohol user	Never drug user	No	No	No	Mild intellectual disability	Carbamazepine
1353I	63	---	0	129	2023-06-10	0	2023-05-10	2023-05-10	30	0	1	2	female	2023-05-10	27	7	0	Single	Yes	No	Never Alcohol user	Never drug user	NA	NA	NA	Depressive episodes	Amitriptyline
1353I	70	2023-06-12	54	130	2023-07-12	19.6	2023-06-12	2023-06-12	30	0	2	2	female	2023-05-10	27	7	0	Single	Yes	No	Never Alcohol user	Never drug user	No	No	No	Depressive episodes	Amitriptyline
1353I	74	2023-07-14	57	128	2023-08-14	20.69	2023-07-14	2023-07-14	30	0	3	2	female	2023-05-10	27	7	0	Single	Yes	No	Never Alcohol user	Never drug user	No	No	No	Depressive episodes	Amitriptyline
1353I	70	2023-08-14	58	130	2023-09-14	21.05	2023-08-14	2023-08-14	30	0	4	2	female	2023-05-10	27	7	0	Single	Yes	No	Never Alcohol user	Never drug user	No	No	No	Depressive episodes	Amitriptyline
1353I	NA	2023-11-14	0	0	2023-12-14	0	2023-11-14	2023-11-14	30	0	5	2	female	2023-05-10	27	7	NA	Single	Yes	No	Never Alcohol user	Never drug user	No	No	No	Depressive episodes	Amitriptyline
9905D	85	---	65	110	2023-05-17	23.03	2023-05-03	2023-05-03	15	0	1	2	male	2023-05-03	18	5	3	Single	NA	NA	NA	NA	NA	NA	NA	Epilepsy	Carbamazepine
9905D	80	2023-06-30	65	100	2023-07-30	23.03	2023-06-30	2023-06-30	30	0	2	2	male	2023-05-03	18	5	3	Single	NA	NA	NA	NA	No	No	No	Epilepsy	Carbamazepine
4295B	69	---	55	111	2023-11-23	23.5	2023-10-23	2023-10-23	30	0	1	2	female	2023-10-23	26	8	10	Married	No	No	Never Alcohol user	Never drug user	NA	NA	NA	Schizophrenia	Haloperidol
4295B	76	2023-11-25	55	119	2024-02-23	23.5	2023-11-25	2023-11-25	60	0	2	2	female	2023-10-23	26	8	9	Married	No	No	Never Alcohol user	Never drug user	No	No	No	Schizophrenia	Haloperidol
1310L	69	---	69	129	2023-01-19	25.34	2022-12-19	2022-12-19	30	0	1	2	female	2022-12-19	31	7	14	Single	Unknown	Unknown	Never Alcohol user	Never drug user	NA	NA	NA	Epilepsy	Carbamazepine
1310L	60	2023-01-19	69	120	2023-02-16	25.34	2023-01-19	2023-01-19	30	0	2	2	female	2022-12-19	31	7	6	Single	Unknown	Unknown	Never Alcohol user	Never drug user	No	No	No	Epilepsy	Carbamazepine
1310L	72	2023-03-17	69	130	2023-04-18	25.34	2023-03-17	2023-03-17	30	0	3	2	female	2022-12-19	31	7	5	Single	Unknown	Unknown	Never Alcohol user	Never drug user	No	No	No	Epilepsy	Carbamazepine
4373L	70	---	61	120	2023-01-19	23.24	2022-12-19	2022-12-19	30	0	1	2	female	2022-12-19	28	7	0	Single	No	Unknown	Never Alcohol user	Never drug user	NA	NA	NA	Epilepsy	Carbamazepine
4373L	60	2023-01-20	62	120	2023-02-15	23.62	2023-01-20	2023-01-20	30	0	2	2	female	2022-12-19	28	7	0	Single	No	Unknown	Never Alcohol user	Never drug user	No	No	No	Epilepsy	Carbamazepine
4373L	70	2023-03-20	63	130	2023-04-20	24.01	2023-03-20	2023-03-20	30	0	3	2	female	2022-12-19	28	7	NA	Single	No	Unknown	Never Alcohol user	Never drug user	No	No	No	Epilepsy	Carbamazepine
4373L	67	2023-10-18	64	126	2023-11-16	24.39	2023-10-18	2023-10-18	30	0	4	2	female	2022-12-19	28	7	0	Single	No	Unknown	Never Alcohol user	Never drug user	No	No	No	Epilepsy	Carbamazepine
9019I	78	---	63	116	2023-12-05	24.3	2023-11-07	2023-11-07	30	0	1	1	female	2023-11-07	25	14	20	Single	No	No	Never Alcohol user	Never drug user	NA	NA	NA	Epilepsy	Carbamazepine
9019I	80	2023-11-22	57	110	2023-12-20	22.55	2023-11-22	2023-11-22	30	0	2	1	female	2023-11-07	25	14	20	Single	No	No	Never Alcohol user	Never drug user	No	No	No	Epilepsy	Carbamazepine
9019I	NA	2024-01-09	60	0	2024-02-09	24.34	2024-01-09	2024-01-09	30	0	3	1	female	2023-11-07	25	14	20	Single	No	No	Never Alcohol user	Never drug user	No	No	No	Epilepsy	Sodium Valproate
4230Z	79	---	65	100	2023-12-11	26.71	2023-11-18	2023-11-08	30	0	1	2	female	2023-11-08	43	8	10	Married	No	No	Never Alcohol user	Never drug user	NA	NA	NA	Schizophrenia	Haloperidol
2563U	79	---	52	112	2023-12-19	20.31	2023-11-21	2023-11-21	30	0	1	2	male	2023-11-21	16	1	2	Single	Unknown	Unknown	Current Alcohol user	Never drug user	NA	NA	NA	Mental and behavioral disorders due to alcohol use	Haloperidol
1586M	124	---	55	210	2023-08-08	25.11	2023-07-27	2023-07-27	15	0	1	2	female	2023-07-27	45	5	5	Single	Yes	No	Never Alcohol user	Never drug user	NA	NA	NA	Epilepsy	Carbamazepine
3189C	74	2023-05-15	57.8	118	2023-06-15	22.02	2023-05-15	2023-05-15	30	0	3	1	male	2023-01-05	29	12	28	Single	Unknown	Unknown	Never Alcohol user	Never drug user	No	No	No	Depressive episodes	Amitriptyline
7745Q	65	---	47	120	2022-12-20	18.36	2022-11-22	2022-11-22	30	0	1	1	female	2022-11-22	18	16	9	Single	No	No	Current Alcohol user	Current drug user	NA	NA	NA	Schizophrenia	Carbamazepine
1943O	NA	---	0	0	2023-12-06	0	2023-11-06	2023-11-06	30	0	1	1	female	2023-11-06	48	12	24	Single	Unknown	Unknown	Never Alcohol user	Never drug user	NA	NA	NA	Mental and behavioral disorders due to multiple drug use	Haloperidol
1943O	NA	2023-12-19	0	0	2024-01-15	0	2023-12-19	2023-12-19	30	0	2	1	female	2023-11-06	48	12	18	Single	Unknown	Unknown	Never Alcohol user	Never drug user	No	No	No	Tic disorders	Carbamazepine
6892L	70	---	47	120	2022-08-29	20.08	2022-07-29	2022-07-29	30	0	1	1	female	2022-07-29	31	12	18	Single	No	No	Never Alcohol user	Never drug user	NA	NA	NA	Depressive episodes	Amitriptyline
3189C	85	---	58	120	2023-01-20	22.1	2023-01-18	2023-01-05	15	0	1	1	male	2023-01-05	29	12	25	Single	Unknown	Unknown	Never Alcohol user	Never drug user	NA	NA	NA	Depressive episodes	Amitriptyline
5665Y	70	---	0	106	2022-06-28	0	2022-05-30	2022-05-30	30	0	1	1	male	2022-05-30	20	14	10	Single	Unknown	Unknown	Never Alcohol user	Never drug user	NA	NA	NA	Epilepsy	Carbamazepine
5665Y	68	2022-06-28	55	110	2022-07-26	20.96	2022-06-28	2022-06-28	30	1	2	1	male	2022-05-30	20	14	11	Single	Unknown	Unknown	Never Alcohol user	Never drug user	No	No	No	Epilepsy	Carbamazepine
3724Q	67	---	85	120	2022-12-20	29.41	2022-11-20	2022-11-20	30	0	1	1	male	2022-11-20	70	16	7	Married	No	No	Current Alcohol user	Never drug user	NA	NA	NA	Depressive episodes	Haloperidol
3724Q	67	2022-12-21	86	120	2023-01-18	29.76	2022-12-21	2022-12-21	30	0	2	1	male	2022-11-20	70	16	3	Married	No	No	Current Alcohol user	Never drug user	No	No	No	Depressive episodes	Haloperidol
4120Q	71	---	68	119	2022-04-04	27.24	2022-03-07	2022-03-07	30	0	1	1	female	2022-03-07	17	14	18	Single	No	Unknown	Never Alcohol user	Never drug user	NA	NA	NA	Epilepsy	Carbamazepine
4120Q	80	2022-03-31	68	120	2022-04-28	27.24	2022-03-31	2022-03-31	30	1	2	1	female	2022-03-07	17	14	19	Single	No	Unknown	Never Alcohol user	Never drug user	No	No	No	Epilepsy	Carbamazepine
4120Q	78	2022-04-26	69	110	2022-05-24	27.64	2022-04-26	2022-04-26	30	1	3	1	female	2022-03-07	17	14	19	Single	No	Unknown	Never Alcohol user	Never drug user	No	No	No	Epilepsy	Carbamazepine
4120Q	89	2022-05-25	64	122	2022-06-23	25.64	2022-05-25	2022-05-25	30	1	4	1	female	2022-03-07	17	14	19	Single	No	Unknown	Never Alcohol user	Never drug user	No	No	No	Epilepsy	Carbamazepine
4120Q	70	2022-07-04	64	112	2022-08-02	25.64	2022-07-04	2022-07-04	30	0	5	1	female	2022-03-07	17	14	19	Single	No	Unknown	Never Alcohol user	Never drug user	No	No	No	Epilepsy	Carbamazepine
4120Q	73	2022-08-08	65	118	2022-09-07	26.04	2022-08-08	2022-08-08	30	0	6	1	female	2022-03-07	17	14	20	Single	No	Unknown	Never Alcohol user	Never drug user	No	No	No	Epilepsy	Carbamazepine
4120Q	80	2022-11-25	65	112	2022-12-13	26.04	2022-11-25	2022-11-25	30	0	7	1	female	2022-03-07	17	14	18	Single	No	Unknown	Never Alcohol user	Never drug user	No	No	No	Epilepsy	Carbamazepine
6266B	108	---	64	196	2023-08-01	25	2023-07-18	2023-07-18	15	0	1	2	female	2023-07-18	60	5	0	Single	No	Unknown	Current Alcohol user	Current drug user	NA	NA	NA	Phobic anxiety disorders	Thioridazine
6266B	100	2023-08-28	64	150	2023-09-28	25	2023-08-28	2023-08-28	30	0	2	2	female	2023-07-18	60	5	0	Single	No	Unknown	Current Alcohol user	Current drug user	No	No	No	Phobic anxiety disorders	Thioridazine
7820O	63	---	57	110	2023-05-19	19.72	2023-05-05	2023-05-05	15	0	1	2	male	2023-05-05	22	5	11	Single	No	Unknown	Past Alcohol user	Never drug user	NA	NA	NA	Sexual dysfunction not caused by organic disorder	Amitriptyline
7820O	65	2023-06-30	57	110	2023-07-31	19.72	2023-06-30	2023-06-30	30	0	2	2	male	2023-05-05	22	5	11	Single	No	Unknown	Past Alcohol user	Never drug user	No	No	No	Sexual dysfunction not caused by organic disorder	Amitriptyline
5806H	81	---	74	114	2023-08-12	27.85	2023-07-14	2023-07-14	15	0	1	2	male	2023-07-14	34	8	8	Married	No	No	Current Alcohol user	Never drug user	NA	NA	NA	Sexual dysfunction not caused by organic disorder	Amitriptyline
1405F	67	---	75	112	2023-04-18	25.65	2023-03-18	2023-03-18	30	0	1	2	male	2023-03-18	28	8	10	Single	No	No	Current Alcohol user	Current drug user	NA	NA	NA	Mental and behavioral disorders due to multiple drug use	Biperiden
8633Q	82	---	52	120	2023-08-17	19.33	2023-07-19	2023-07-19	30	0	1	1	male	2023-07-19	25	12	18	Single	Unknown	Unknown	Never Alcohol user	Never drug user	NA	NA	NA	Epilepsy	Carbamazepine
8633Q	85	2023-08-15	53	125	2023-09-13	19.71	2023-08-15	2023-08-15	30	1	2	1	male	2023-07-19	25	12	17	Single	Unknown	Unknown	Never Alcohol user	Never drug user	No	No	No	Epilepsy	Carbamazepine
8633Q	71	2023-09-12	54	119	2023-10-10	20.08	2023-09-12	2023-09-12	30	1	3	1	male	2023-07-19	25	12	16	Single	Unknown	Unknown	Never Alcohol user	Never drug user	No	No	No	Epilepsy	Carbamazepine
4421B	NA	---	69	0	2022-09-14	24.16	2022-08-16	2022-08-16	30	0	1	1	male	2022-08-16	38	16	9	Single	Yes	No	Past Alcohol user	Never drug user	NA	NA	NA	Epilepsy	Carbamazepine
4421B	NA	2022-09-16	69	0	2022-10-14	24.16	2022-09-16	2022-09-16	30	0	2	1	male	2022-08-16	38	16	NA	Single	Yes	No	Past Alcohol user	Never drug user	No	No	No	Epilepsy	Carbamazepine
4421B	NA	2022-10-15	69	0	2022-11-13	24.16	2022-10-15	2022-10-15	30	1	3	1	male	2022-08-16	38	16	3	Single	Yes	No	Past Alcohol user	Never drug user	No	No	No	Epilepsy	Carbamazepine
4421B	NA	2022-11-12	69	0	2022-12-13	24.16	2022-11-12	2022-11-12	30	1	4	1	male	2022-08-16	38	16	3	Single	Yes	No	Past Alcohol user	Never drug user	No	No	No	Epilepsy	Carbamazepine
4421B	NA	2023-06-20	69	0	2023-07-18	24.16	2023-06-20	2023-06-20	30	0	5	1	male	2022-08-16	38	16	3	Single	Yes	No	Past Alcohol user	Never drug user	No	No	No	Epilepsy	Carbamazepine
4421B	60	2023-07-29	69	120	2023-08-26	24.16	2023-07-29	2023-07-29	30	0	6	1	male	2022-08-16	38	16	3	Single	Yes	No	Past Alcohol user	Never drug user	No	No	No	Epilepsy	Carbamazepine
8170M	82	---	48	107	2022-05-23	17.42	2022-04-25	2022-04-25	30	0	1	1	male	2022-04-25	28	14	16	Separated	No	Unknown	Current Alcohol user	Never drug user	NA	NA	NA	Epilepsy	Carbamazepine
8170M	80	2023-09-28	48	110	2023-10-16	17.42	2023-09-28	2023-09-28	30	0	2	1	male	2022-04-25	28	14	16	Separated	No	Unknown	Current Alcohol user	Never drug user	No	No	No	Epilepsy	Sodium Valproate
4538Q	73	---	67	119	2023-04-10	24.61	2023-03-10	2023-03-10	30	0	1	2	male	2023-03-10	31	1	9	Common-law	No	Unknown	Never Alcohol user	Never drug user	NA	NA	NA	Schizophrenia	Biperiden
8939O	NA	2023-12-04	0	0	2024-01-02	0	2023-12-04	2023-12-04	30	0	2	1	female	2023-11-02	47	12	14	Married	Unknown	Unknown	Never Alcohol user	Never drug user	No	No	No	Epilepsy	Biperiden
3078O	85	---	56	114	2023-09-19	21.34	2023-08-21	2023-08-21	30	0	1	1	female	2023-08-21	70	16	21	Widowed	No	Unknown	Never Alcohol user	Never drug user	NA	NA	NA	Dementia	Biperiden
6232K	NA	---	55	0	2023-04-27	20.45	2023-03-27	2023-03-27	30	0	1	1	male	2023-03-27	21	13	19	Single	Unknown	Unknown	Never Alcohol user	Never drug user	NA	NA	NA	Epilepsy	Carbamazepine
6232K	NA	2023-05-23	55	0	2023-06-21	20.45	2023-05-23	2023-05-23	30	0	2	1	male	2023-03-27	21	13	17	Single	Unknown	Unknown	Never Alcohol user	Never drug user	No	No	No	Epilepsy	Carbamazepine
6232K	NA	2023-08-06	0	0	2023-09-06	0	2023-08-06	2023-08-06	30	0	3	1	male	2023-03-27	21	13	12	Single	Unknown	Unknown	Never Alcohol user	Never drug user	No	No	No	Epilepsy	Carbamazepine
6232K	96	2023-09-12	55	127	2023-10-09	20.45	2023-09-12	2023-09-12	30	0	4	1	male	2023-03-27	21	13	NA	Single	Unknown	Unknown	Never Alcohol user	Never drug user	No	No	No	Epilepsy	Carbamazepine
6232K	94	2023-11-24	55	123	2023-12-22	20.45	2023-11-24	2023-11-24	30	0	5	1	male	2023-03-27	21	13	NA	Single	Unknown	Unknown	Never Alcohol user	Never drug user	No	No	No	Epilepsy	Carbamazepine
1491O	80	2023-07-12	60	130	2023-08-10	24.03	2023-07-12	2023-07-12	30	0	6	1	female	2023-01-03	43	13	NA	Common-law	Yes	Unknown	Never Alcohol user	Never drug user	No	No	No	Dementia	Biperiden
6991Z	79	---	67	111	2022-08-15	25.22	2022-07-19	2022-07-19	30	0	1	1	male	2022-07-19	70	14	20	Common-law	No	Unknown	Past Alcohol user	Past drug user	NA	NA	NA	Epilepsy	Carbamazepine
6991Z	80	2022-08-15	67	112	2022-09-13	25.22	2022-08-15	2022-08-15	30	1	2	1	male	2022-07-19	70	14	21	Common-law	No	Unknown	Past Alcohol user	Past drug user	No	No	No	Epilepsy	Carbamazepine
6991Z	80	2023-12-05	66	100	2024-01-07	24.84	2023-12-05	2023-12-05	30	0	3	1	male	2022-07-19	70	14	22	Common-law	No	Unknown	Past Alcohol user	Past drug user	No	No	No	Epilepsy	Carbamazepine
4626Y	85	---	56	115	2023-01-05	21.6	2022-12-05	2022-12-05	30	0	1	1	male	2022-12-05	40	12	24	Single	No	No	Current Alcohol user	Never drug user	NA	NA	NA	Delusional disorder	Chlorpromazine
4626Y	80	2023-01-06	56	120	2023-02-06	21.6	2023-01-06	2023-01-06	30	0	2	1	male	2022-12-05	40	12	20	Single	No	No	Current Alcohol user	Never drug user	No	No	No	Delusional disorder	Carbamazepine
4626Y	82	2023-07-04	56.5	120	2023-08-03	21.8	2023-07-04	2023-07-04	30	0	3	1	male	2022-12-05	40	12	14	Single	No	No	Current Alcohol user	Never drug user	No	No	No	Delusional disorder	Thioridazine
4626Y	NA	2023-08-08	51	0	2023-09-06	19.68	2023-08-08	2023-08-08	30	0	4	1	male	2022-12-05	40	12	16	Single	No	No	Current Alcohol user	Never drug user	No	No	No	Delusional disorder	Thioridazine
4626Y	NA	2023-09-04	52	0	2023-10-03	20.06	2023-09-04	2023-09-04	30	1	5	1	male	2022-12-05	40	12	16	Single	No	No	Current Alcohol user	Never drug user	No	No	No	Delusional disorder	Haloperidol
4467L	80	---	56	120	2023-12-27	21.87	2023-11-30	2023-11-30	30	0	1	1	male	2023-11-30	15	12	18	Single	Unknown	Unknown	Never Alcohol user	Never drug user	NA	NA	NA	Epilepsy	Carbamazepine
8216A	70	---	57	130	2023-08-31	21.45	2023-07-31	2023-07-31	30	0	1	2	female	2023-07-31	20	7	0	Single	No	Yes	Past Alcohol user	Never drug user	NA	NA	NA	Depressive episodes	Amitriptyline
8216A	69	2023-08-31	57	129	2023-10-05	21.45	2023-08-31	2023-08-31	30	0	2	2	female	2023-07-31	20	7	0	Single	No	Yes	Past Alcohol user	Never drug user	No	No	No	Depressive episodes	Amitriptyline
5386Q	74	---	52	153	2023-12-23	20.83	2023-11-27	2023-11-27	30	0	1	2	female	2023-11-27	59	5	1	Common-law	No	Unknown	Never Alcohol user	Never drug user	NA	NA	NA	Schizophrenia	Thioridazine
2883J	65	---	59	112	2023-08-02	21.16	2023-07-03	2023-07-03	30	0	1	1	male	2023-07-03	24	13	15	Single	Unknown	Unknown	Never Alcohol user	Never drug user	NA	NA	NA	Schizophrenia	Carbamazepine
2883J	85	2023-08-02	64	118	2023-09-01	22.95	2023-08-02	2023-08-02	30	1	2	1	male	2023-07-03	24	13	14	Single	Unknown	Unknown	Never Alcohol user	Never drug user	No	No	No	Epilepsy	Carbamazepine
2883J	93	2023-09-04	64	111	2023-10-03	22.95	2023-09-04	2023-09-04	30	0	3	1	male	2023-07-03	24	13	NA	Single	Unknown	Unknown	Never Alcohol user	Never drug user	No	No	No	Epilepsy	Carbamazepine
2883J	NA	2023-12-11	0	0	2024-01-10	0	2023-12-11	2023-12-11	30	0	4	1	male	2023-07-03	24	13	NA	Single	Unknown	Unknown	Never Alcohol user	Never drug user	No	No	No	Epilepsy	Carbamazepine
5092A	80	2023-05-12	51	110	2023-06-10	18.96	2023-05-12	2023-05-12	30	0	4	1	female	2022-07-29	22	14	20	Common-law	No	Unknown	Never Alcohol user	Never drug user	No	No	No	Delusional disorder	Carbamazepine
8327J	79	---	52	100	2023-08-15	19.81	2023-07-28	2023-07-28	15	0	1	1	female	2023-07-28	24	12	11	Single	Yes	Unknown	Never Alcohol user	Never drug user	NA	NA	NA	Phobic anxiety disorders	Carbamazepine
1759S	NA	2023-12-26	0	0	2024-01-25	0	2023-12-26	2023-12-26	30	1	2	1	male	2023-12-12	24	12	14	Single	No	No	Never Alcohol user	Past drug user	No	No	No	Epilepsy	Phenytoin
4472D	80	2023-11-21	0	120	2023-12-20	0	2023-11-21	2023-11-21	30	1	2	1	male	2023-11-06	29	12	18	Single	Unknown	Unknown	Current Alcohol user	Never drug user	No	No	No	Epilepsy	Phenytoin
3010M	81	2022-07-07	67	124	2022-08-08	24.91	2022-07-07	2022-07-07	30	0	3	2	female	2022-05-09	34	8	4	Common-law	No	Unknown	Never Alcohol user	Never drug user	No	No	No	Depressive episodes	Amitriptyline
3010M	80	2022-08-08	67	120	2022-09-09	24.91	2022-08-08	2022-08-08	30	0	4	2	female	2022-05-09	34	8	3	Common-law	No	Unknown	Never Alcohol user	Never drug user	No	No	No	Bipolar affective disorder	Amitriptyline
1759S	80	---	71	120	2024-01-08	27.05	2023-12-12	2023-12-12	30	0	1	1	male	2023-12-12	24	12	16	Single	No	No	Never Alcohol user	Past drug user	NA	NA	NA	Epilepsy	Phenytoin
6401I	69	---	60	122	2022-05-04	24.97	2022-05-04	2022-05-04	30	0	1	2	male	2022-05-04	28	7	0	Single	Unknown	NA	NA	NA	NA	NA	NA	Epilepsy	Carbamazepine
6401I	79	2022-06-23	61	128	2022-07-25	25.39	2022-06-23	2022-06-23	30	0	2	2	male	2022-05-04	28	7	0	Single	Unknown	NA	NA	NA	No	No	No	Epilepsy	Carbamazepine
6401I	79	2022-12-14	65	12	2023-01-18	27.06	2022-12-14	2022-12-14	30	0	3	2	male	2022-05-04	28	7	NA	Single	Unknown	NA	NA	NA	No	No	No	Epilepsy	Carbamazepine
6401I	75	2023-03-21	64	131	2023-04-21	26.64	2023-03-21	2023-03-21	30	0	4	2	male	2022-05-04	28	7	NA	Single	Unknown	NA	NA	NA	No	No	No	Epilepsy	Carbamazepine
6401I	70	2023-04-21	64	130	2023-05-19	26.64	2023-04-21	2023-04-21	30	0	5	2	male	2022-05-04	28	7	NA	Single	Unknown	NA	NA	NA	No	No	No	Epilepsy	Carbamazepine
6401I	76	2023-06-20	64	126	2023-07-19	26.64	2023-06-20	2023-06-20	30	0	6	2	male	2022-05-04	28	7	0	Single	Unknown	NA	NA	NA	No	No	No	Epilepsy	Carbamazepine
6401I	72	2023-07-19	66	130	2023-08-19	27.47	2023-07-19	2023-07-19	30	1	7	2	male	2022-05-04	28	7	0	Single	Unknown	NA	NA	NA	No	No	No	Epilepsy	Carbamazepine
6401I	62	2023-08-17	66	120	2023-09-18	27.47	2023-08-17	2023-08-17	30	1	8	2	male	2022-05-04	28	7	0	Single	Unknown	NA	NA	NA	No	No	No	Epilepsy	Carbamazepine
6401I	70	2023-09-18	67	132	2023-10-18	27.89	2023-09-18	2023-09-18	30	0	9	2	male	2022-05-04	28	7	0	Single	Unknown	NA	NA	NA	No	No	No	Epilepsy	Carbamazepine
6401I	62	2023-10-18	67	121	2023-11-18	26.5	2023-10-18	2023-10-18	30	1	10	2	male	2022-05-04	28	7	0	Single	Unknown	NA	NA	NA	No	No	No	Epilepsy	Carbamazepine
6401I	79	2023-11-14	44	108	2023-12-14	18.31	2023-11-14	2023-11-14	30	0	11	2	male	2022-05-04	28	7	3	Single	Unknown	NA	NA	NA	No	No	No	Epilepsy	Carbamazepine
4603B	79	---	46	118	2023-02-28	16.49	2023-01-31	2023-01-31	30	0	1	1	male	2023-01-31	18	14	15	Single	Unknown	Unknown	Current Alcohol user	Current drug user	NA	NA	NA	Delusional disorder	Haloperidol
4603B	82	2023-04-10	50	110	2023-05-04	19.53	2023-04-10	2023-04-10	30	0	2	1	male	2023-01-31	18	14	4	Single	Unknown	Unknown	Current Alcohol user	Current drug user	No	No	No	Epilepsy	Carbamazepine
4603B	76	2023-03-27	46	112	2023-04-20	16.49	2023-03-27	2023-03-27	30	0	2	1	male	2023-01-31	18	14	16	Single	Unknown	Unknown	Current Alcohol user	Current drug user	No	No	No	Delusional disorder	Haloperidol
5658I	78	---	63	109	2022-04-19	21.8	2022-04-05	2022-04-05	15	0	1	2	male	2022-04-05	53	5	10	Widowed	Yes	No	Current Alcohol user	Current drug user	NA	NA	NA	Mental and behavioral disorders due to multiple drug use	Thioridazine
5658I	80	2022-04-19	64	110	2022-05-19	22.15	2022-04-19	2022-04-19	30	1	2	2	male	2022-04-05	53	5	10	Widowed	Yes	No	Current Alcohol user	Current drug user	Yes	No	No	Mental and behavioral disorders due to multiple drug use	Haloperidol
3148R	82	---	0	127	2022-05-25	0	2022-04-22	2022-04-22	30	0	1	2	female	2022-04-22	25	7	0	Common-law	NA	NA	Never Alcohol user	Never drug user	NA	NA	NA	Schizophrenia	Haloperidol
3148R	NA	2022-07-08	0	0	2022-08-08	0	2022-07-08	2022-07-08	30	0	2	2	female	2022-04-22	25	7	3	Common-law	NA	NA	Never Alcohol user	Never drug user	No	No	Yes	Schizophrenia	Haloperidol
3148R	75	2022-08-08	52	120	2022-09-05	19.1	2022-08-08	2022-08-08	30	0	3	2	female	2022-04-22	25	7	3	Common-law	NA	NA	Never Alcohol user	Never drug user	No	No	No	Schizophrenia	Haloperidol
3148R	70	2022-09-06	52	126	2022-10-05	19.1	2022-09-06	2022-09-06	30	1	4	2	female	2022-04-22	25	7	0	Common-law	NA	NA	Never Alcohol user	Never drug user	No	No	No	Schizophrenia	Haloperidol
3148R	74	2022-10-07	43	112	2022-11-06	15.79	2022-10-07	2022-10-07	30	0	5	2	female	2022-04-22	25	7	0	Common-law	NA	NA	Never Alcohol user	Never drug user	No	No	No	Schizophrenia	Haloperidol
3148R	74	2022-11-07	45	112	2022-12-07	16.53	2022-11-07	2022-11-07	30	0	6	2	female	2022-04-22	25	7	0	Common-law	NA	NA	Never Alcohol user	Never drug user	No	No	No	Schizophrenia	Haloperidol
3148R	60	2022-11-17	45	120	2022-12-17	16.53	2022-11-17	2022-11-17	30	0	7	2	female	2022-04-22	25	7	0	Common-law	NA	NA	Never Alcohol user	Never drug user	No	No	No	Schizophrenia	Haloperidol
3148R	90	2023-01-16	50	130	2023-02-17	18.37	2023-01-16	2023-01-16	30	0	8	2	female	2022-04-22	25	7	0	Common-law	NA	NA	Never Alcohol user	Never drug user	No	No	No	Schizophrenia	Haloperidol
3148R	80	2023-02-17	50	112	2023-03-17	18.37	2023-02-17	2023-02-17	30	0	9	2	female	2022-04-22	25	7	0	Common-law	NA	NA	Never Alcohol user	Never drug user	No	No	No	Schizophrenia	Haloperidol
3148R	88	2023-04-17	51	114	2023-05-17	18.73	2023-04-17	2023-04-17	30	0	10	2	female	2022-04-22	25	7	0	Common-law	NA	NA	Never Alcohol user	Never drug user	No	No	No	Schizophrenia	Haloperidol
3148R	74	2023-05-16	45	112	2023-06-16	16.53	2023-05-16	2023-05-16	30	0	11	2	female	2022-04-22	25	7	0	Common-law	NA	NA	Never Alcohol user	Never drug user	No	No	No	Schizophrenia	Haloperidol
3148R	80	2023-06-16	45	119	2023-07-16	16.53	2023-06-16	2023-06-16	30	0	12	2	female	2022-04-22	25	7	0	Common-law	NA	NA	Never Alcohol user	Never drug user	No	No	No	Schizophrenia	Haloperidol
3148R	80	2023-07-17	45	120	2023-08-17	16.53	2023-07-17	2023-07-17	30	0	13	2	female	2022-04-22	25	7	0	Common-law	NA	NA	Never Alcohol user	Never drug user	No	No	No	Schizophrenia	Haloperidol
3148R	75	2023-09-18	45	119	2023-10-18	16.53	2023-09-18	2023-09-18	30	0	14	2	female	2022-04-22	25	7	0	Common-law	NA	NA	Never Alcohol user	Never drug user	No	No	No	Schizophrenia	Haloperidol
3148R	85	2023-11-20	45	125	2023-12-20	16.53	2023-11-20	2023-11-20	30	0	15	2	female	2022-04-22	25	7	0	Common-law	NA	NA	Never Alcohol user	Never drug user	No	No	No	Schizophrenia	Haloperidol
6047M	87	---	65	121	2023-05-03	23.59	2023-04-03	2023-04-03	30	0	1	2	male	2023-04-03	42	8	4	Common-law	No	No	Current Alcohol user	Never drug user	NA	NA	NA	Sexual dysfunction not caused by organic disorder	Imipramine
6047M	79	2023-06-05	68	120	2023-07-05	24.68	2023-06-05	2023-06-05	30	0	2	2	male	2023-04-03	42	8	4	Common-law	No	No	Current Alcohol user	Never drug user	No	No	No	Sexual dysfunction not caused by organic disorder	Imipramine
4642A	80	---	48	120	2023-11-01	18.99	2023-10-02	2023-10-02	30	0	1	2	male	2023-10-02	18	1	12	Single	Unknown	Unknown	Never Alcohol user	Never drug user	NA	NA	NA	Epilepsy	Carbamazepine
4642A	66	2023-11-13	55	101	2023-12-11	21.76	2023-11-13	2023-11-13	30	0	2	2	male	2023-10-02	18	1	10	Single	Unknown	Unknown	Never Alcohol user	Never drug user	No	No	No	Epilepsy	Carbamazepine
1720N	84	---	58	124	2023-05-15	20.8	2023-04-20	2023-04-20	30	0	1	2	male	2023-04-20	64	8	9	Married	No	No	Never Alcohol user	Never drug user	NA	NA	NA	Dementia	Carbamazepine
8436N	80	---	61	115	2023-12-01	21.87	2023-11-03	2023-11-03	15	0	1	2	male	2023-11-03	23	7	0	Single	Unknown	No	Current Alcohol user	Current drug user	NA	NA	NA	Mental and behavioral disorders due to multiple drug use	Haloperidol
3017G	80	---	58	120	2023-12-12	22.1	2023-11-28	2023-11-28	15	0	1	1	female	2023-11-28	31	12	18	Single	Unknown	Unknown	Never Alcohol user	Never drug user	NA	NA	NA	Epilepsy	Carbamazepine
3017G	NA	2023-12-08	58	0	2024-01-08	22.1	2023-12-08	2023-12-08	30	1	2	1	female	2023-11-28	31	12	18	Single	Unknown	Unknown	Never Alcohol user	Never drug user	No	No	No	Epilepsy	Carbamazepine
3017G	NA	2024-01-04	59	0	2024-02-01	22.48	2024-01-04	2024-01-04	30	1	3	1	female	2023-11-28	31	12	16	Single	Unknown	Unknown	Never Alcohol user	Never drug user	No	No	No	Epilepsy	Carbamazepine
7558S	80	---	65	120	2022-09-01	21.22	2022-08-01	2022-08-01	30	0	1	1	male	2022-08-01	47	12	15	Single	No	No	Never Alcohol user	Never drug user	NA	NA	NA	Epilepsy	Carbamazepine
7558S	71	2022-09-01	66	119	2022-10-01	21.55	2022-09-01	2022-09-01	30	0	2	1	male	2022-08-01	47	12	13	Single	No	No	Never Alcohol user	Never drug user	No	No	No	Epilepsy	Carbamazepine
3749G	82	---	75	126	2023-12-01	21.68	2023-11-01	2023-11-01	30	0	1	2	male	2023-11-01	19	8	7	Single	No	No	Current Alcohol user	Never drug user	NA	NA	NA	Epilepsy	Carbamazepine
3749G	79	2023-12-04	75	120	2024-02-05	21.68	2023-12-04	2023-12-04	60	0	2	2	male	2023-11-01	19	8	7	Single	No	No	Current Alcohol user	Never drug user	No	No	No	Epilepsy	Carbamazepine
6710T	95	---	40	198	2022-06-13	17.78	2022-05-13	2022-05-13	30	0	1	2	female	2022-05-13	52	7	0	Widowed	Unknown	Unknown	Never Alcohol user	Never drug user	NA	NA	NA	Eating disorders	Amitriptyline
3292S	NA	---	0	0	2023-12-11	0	2023-11-27	2023-11-27	15	0	1	1	female	2023-11-27	18	12	18	Single	Unknown	Unknown	Never Alcohol user	Past drug user	NA	NA	NA	Epilepsy	Carbamazepine
3292S	NA	2023-12-07	74	0	2024-01-04	28.2	2023-12-07	2023-12-07	30	1	2	1	female	2023-11-27	18	12	18	Single	Unknown	Unknown	Never Alcohol user	Past drug user	No	No	No	Epilepsy	Carbamazepine
3292S	NA	2023-12-20	0	0	2024-01-17	0	2023-12-20	2023-12-20	30	1	3	1	female	2023-11-27	18	12	18	Single	Unknown	Unknown	Never Alcohol user	Past drug user	No	No	No	Epilepsy	Carbamazepine
7468Y	NA	2023-12-11	0	0	2024-01-08	0	2023-12-11	2023-12-11	30	1	2	1	female	2023-11-13	40	12	20	Married	Unknown	Unknown	Never Alcohol user	Never drug user	No	No	No	Epilepsy	Phenytoin
2103B	NA	2023-11-13	0	0	2023-12-13	0	2023-11-13	2023-11-13	30	0	6	1	male	2023-05-08	26	12	18	Single	Unknown	Unknown	Never Alcohol user	Never drug user	No	No	No	Epilepsy	Phenytoin
7065R	82	2023-02-10	52.5	110	2023-03-10	19.52	2023-02-10	2023-02-10	30	0	2	1	female	2023-01-10	29	12	18	Single	Unknown	Unknown	Never Alcohol user	Never drug user	No	No	No	Epilepsy	Clonazepam
5511Z	80	2022-08-28	50	121	2022-09-28	18.82	2022-08-28	2022-08-28	30	0	4	1	male	2022-07-21	21	12	11	Single	Unknown	Unknown	Never Alcohol user	Never drug user	No	No	No	Depressive episodes	Amitriptyline
1326T	87	---	68	125	2022-03-11	24.38	2022-02-11	2022-02-11	30	0	1	2	female	2022-02-11	50	8	7	Widowed	No	No	Never Alcohol user	Never drug user	NA	NA	NA	Epilepsy	Carbamazepine
1326T	80	2022-03-11	68	120	2022-04-11	24.38	2022-03-11	2022-03-11	30	1	2	2	female	2022-02-11	50	8	7	Widowed	No	No	Never Alcohol user	Never drug user	No	No	No	Epilepsy	Carbamazepine
1326T	NA	2022-04-11	0	0	2022-06-05	0	2022-04-11	2022-04-11	60	0	3	2	female	2022-02-11	50	8	NA	Widowed	No	No	Never Alcohol user	Never drug user	No	No	No	Epilepsy	Carbamazepine
1326T	NA	2022-06-05	0	0	2022-08-05	0	2022-06-05	2022-06-05	60	1	4	2	female	2022-02-11	50	8	NA	Widowed	No	No	Never Alcohol user	Never drug user	No	No	No	Epilepsy	Carbamazepine
1326T	NA	2022-08-05	0	0	2022-09-06	0	2022-08-05	2022-08-05	30	0	5	2	female	2022-02-11	50	8	NA	Widowed	No	No	Never Alcohol user	Never drug user	No	No	No	Epilepsy	Carbamazepine
1326T	NA	2022-09-06	0	0	2022-10-07	0	2022-09-06	2022-09-06	30	0	6	2	female	2022-02-11	50	8	NA	Widowed	No	No	Never Alcohol user	Never drug user	No	No	No	Epilepsy	Sodium Valproate
1326T	NA	2023-03-08	0	0	2023-04-04	0	2023-03-08	2023-03-08	30	0	7	2	female	2022-02-11	50	8	NA	Widowed	No	No	Never Alcohol user	Never drug user	No	No	No	Epilepsy	Carbamazepine
1326T	NA	2023-06-22	0	0	2023-07-25	0	2023-06-22	2023-06-22	30	0	8	2	female	2022-02-11	50	8	NA	Widowed	No	No	Never Alcohol user	Never drug user	No	No	No	Epilepsy	Carbamazepine
5694G	80	---	57	110	2022-09-23	21.72	2022-08-26	2022-08-26	30	0	1	2	male	2022-08-26	40	7	2	Single	Yes	Unknown	Never Alcohol user	Never drug user	NA	NA	NA	Nonorganic sleep disorders	Amitriptyline
5694G	70	2022-12-15	63	120	2023-01-18	24.01	2022-12-15	2022-12-15	30	0	2	2	male	2022-08-26	40	7	2	Single	Yes	Unknown	Never Alcohol user	Never drug user	No	No	No	Nonorganic sleep disorders	Amitriptyline
5694G	60	2023-01-18	64	120	2023-02-16	24.39	2023-01-18	2023-01-18	30	0	3	2	male	2022-08-26	40	7	0	Single	Yes	Unknown	Never Alcohol user	Never drug user	No	No	No	Nonorganic sleep disorders	Amitriptyline
8322Y	79	---	55	121	2023-07-20	19.03	2023-06-21	2023-06-21	30	0	1	2	male	2023-06-21	31	8	6	Single	No	No	Past Alcohol user	Past drug user	NA	NA	NA	Epilepsy	Carbamazepine
8322Y	75	2023-10-03	55	119	2023-11-03	19.03	2023-10-03	2023-10-03	30	0	2	2	male	2023-06-21	31	8	6	Single	No	No	Past Alcohol user	Past drug user	No	No	No	Epilepsy	Carbamazepine
9943V	NA	---	55	0	2023-06-30	20.45	2023-06-01	2023-06-01	30	0	1	2	male	2023-06-01	22	8	13	Single	No	No	Never Alcohol user	Never drug user	NA	NA	NA	Mental and behavioral disorders due to multiple drug use	Carbamazepine
3366W	NA	---	0	0	2024-01-15	0	2023-11-16	2023-11-16	30	0	1	1	male	2023-11-16	25	12	24	Single	Unknown	Unknown	Never Alcohol user	Past drug user	NA	NA	NA	Phobic anxiety disorders	Clonazepam
5102D	81	---	58	120	2023-10-10	20.8	2023-09-12	2023-09-12	30	0	1	2	male	2023-09-12	25	1	12	Single	Unknown	Unknown	Never Alcohol user	Never drug user	NA	NA	NA	Epilepsy	Carbamazepine
5102D	80	2023-10-10	58	120	2023-11-08	20.8	2023-10-10	2023-10-10	30	1	2	2	male	2023-09-12	25	1	10	Single	Unknown	Unknown	Never Alcohol user	Never drug user	No	No	No	Epilepsy	Carbamazepine
5102D	85	2023-11-08	58	120	2023-12-06	20.8	2023-11-08	2023-11-08	30	1	3	2	male	2023-09-12	25	1	9	Single	Unknown	Unknown	Never Alcohol user	Never drug user	No	No	No	Epilepsy	Carbamazepine
7805A	NA	---	70	0	2023-03-20	23.39	2023-02-20	2023-02-20	30	0	1	1	male	2023-02-20	42	16	23	Single	No	Unknown	Never Alcohol user	Never drug user	NA	NA	NA	Mild intellectual disability	Carbamazepine
7805A	NA	2023-03-21	58	0	2023-04-24	19.38	2023-03-21	2023-03-21	30	1	2	1	male	2023-02-20	42	16	NA	Single	No	Unknown	Never Alcohol user	Never drug user	No	No	No	Mild intellectual disability	Phenytoin
7805A	NA	2023-04-24	59	0	2023-05-22	19.71	2023-04-24	2023-04-24	30	0	3	1	male	2023-02-20	42	16	NA	Single	No	Unknown	Never Alcohol user	Never drug user	No	No	No	Mild intellectual disability	Carbamazepine
7805A	NA	2023-06-22	59	0	2023-07-20	19.71	2023-06-22	2023-06-22	30	0	4	1	male	2023-02-20	42	16	18	Single	No	Unknown	Never Alcohol user	Never drug user	No	No	No	Mild intellectual disability	Carbamazepine
7805A	60	2023-07-28	59	128	2023-08-26	19.71	2023-07-28	2023-07-28	30	0	5	1	male	2023-02-20	42	16	19	Single	No	Unknown	Never Alcohol user	Never drug user	No	No	No	Mild intellectual disability	Haloperidol
6346W	NA	---	0	0	2023-12-22	0	2023-11-22	2023-11-22	30	0	1	1	female	2023-11-22	16	12	20	Single	Unknown	Unknown	Never Alcohol user	Never drug user	NA	NA	NA	Epilepsy	Carbamazepine
8687F	64	---	54	141	2022-06-15	20.32	2022-05-17	2022-05-17	30	0	1	1	male	2022-05-17	72	14	14	Married	No	No	Past Alcohol user	Never drug user	NA	NA	NA	Epilepsy	Carbamazepine
8687F	80	2022-07-19	55	137	2022-08-17	20.7	2022-07-19	2022-07-19	30	0	2	1	male	2022-05-17	72	14	15	Married	No	No	Past Alcohol user	Never drug user	No	No	No	Epilepsy	Carbamazepine
8687F	75	2022-09-13	55	139	2022-10-11	20.7	2022-09-13	2022-09-13	30	0	3	1	male	2022-05-17	72	14	14	Married	No	No	Past Alcohol user	Never drug user	No	No	No	Epilepsy	Carbamazepine
5212D	63	---	67	124	2023-10-03	22.91	2023-09-19	2023-09-19	15	0	1	2	male	2023-09-19	17	5	5	Single	Unknown	Unknown	Past Alcohol user	Past drug user	NA	NA	NA	Epilepsy	Carbamazepine
1173I	80	---	0	120	2023-12-11	0	2023-11-13	2023-11-13	30	0	1	1	female	2023-11-13	20	16	15	Single	No	No	Never Alcohol user	Never drug user	NA	NA	NA	Schizophrenia	Fluphenazine
8012G	78	2023-09-04	54	113	2023-10-02	22.77	2023-09-04	2023-09-04	30	1	9	1	female	2022-04-12	28	14	NA	Separated	No	No	Never Alcohol user	Never drug user	No	No	No	Epilepsy	Sodium Valproate
5792K	83	---	60	127	2024-02-12	22.04	2024-01-12	2024-01-12	30	0	1	1	male	2024-01-12	32	13	14	Common-law	No	No	Never Alcohol user	Never drug user	NA	NA	NA	Epilepsy	Chlorpromazine
9662O	89	---	58	114	2022-03-18	22.66	2022-02-22	2022-02-22	30	0	1	1	female	2022-02-22	30	14	13	Common-law	No	No	Never Alcohol user	Never drug user	NA	NA	NA	Epilepsy	Carbamazepine
9662O	91	2022-03-22	57	119	2022-04-20	22.27	2022-03-22	2022-03-22	30	1	2	1	female	2022-02-22	30	14	13	Common-law	No	No	Never Alcohol user	Never drug user	No	No	No	Epilepsy	Carbamazepine
9662O	100	2022-04-20	56	149	2022-05-18	21.87	2022-04-20	2022-04-20	30	1	3	1	female	2022-02-22	30	14	14	Common-law	No	No	Never Alcohol user	Never drug user	No	No	Yes	Epilepsy	Carbamazepine
9662O	101	2022-05-18	58	133	2022-06-16	22.66	2022-05-18	2022-05-18	30	1	4	1	female	2022-02-22	30	14	14	Common-law	No	No	Never Alcohol user	Never drug user	No	No	No	Epilepsy	Carbamazepine
9662O	70	2022-06-16	59	114	2022-07-14	23.05	2022-06-16	2022-06-16	30	1	5	1	female	2022-02-22	30	14	14	Common-law	No	No	Never Alcohol user	Never drug user	No	No	No	Epilepsy	Carbamazepine
9662O	99	2022-07-14	59	147	2022-08-10	22.21	2022-07-14	2022-07-14	30	1	6	1	female	2022-02-22	30	14	12	Common-law	No	No	Never Alcohol user	Never drug user	No	No	No	Epilepsy	Carbamazepine
9662O	80	2022-09-12	58	131	2022-10-10	21.83	2022-09-12	2022-09-12	30	0	7	1	female	2022-02-22	30	14	13	Common-law	No	No	Never Alcohol user	Never drug user	No	No	No	Epilepsy	Carbamazepine
9662O	81	2023-09-19	59	135	2023-10-17	22.21	2023-09-19	2023-09-19	30	0	8	1	female	2022-02-22	30	14	11	Common-law	No	No	Never Alcohol user	Never drug user	No	No	No	Epilepsy	Thioridazine
3288N	79	---	73	119	2023-10-09	24.68	2023-09-11	2023-09-11	30	0	1	2	male	2023-09-11	38	1	7	Common-law	No	Unknown	Past Alcohol user	Never drug user	NA	NA	NA	Epilepsy	Carbamazepine
3288N	73	2023-10-09	73	118	2023-11-07	24.68	2023-10-09	2023-10-09	30	1	2	2	male	2023-09-11	38	1	6	Common-law	No	Unknown	Past Alcohol user	Never drug user	No	No	No	Epilepsy	Carbamazepine
3288N	74	2023-11-07	73	118	2023-12-05	24.68	2023-11-07	2023-11-07	30	1	3	2	male	2023-09-11	38	1	5	Common-law	No	Unknown	Past Alcohol user	Never drug user	No	No	No	Epilepsy	Carbamazepine
3288N	75	2023-12-05	73	118	2024-01-04	24.68	2023-12-05	2023-12-05	30	1	4	2	male	2023-09-11	38	1	5	Common-law	No	Unknown	Past Alcohol user	Never drug user	No	No	No	Epilepsy	Carbamazepine
4602D	NA	---	0	0	2024-01-15	0	2023-12-18	2023-12-18	30	0	1	1	female	2023-12-18	33	12	18	Married	No	Unknown	Never Alcohol user	Never drug user	NA	NA	NA	Epilepsy	Carbamazepine
5205N	82	---	61	139	2023-08-11	19.92	2023-07-13	2023-07-13	30	0	1	1	male	2023-07-13	49	13	7	Common-law	Unknown	Unknown	Past Alcohol user	Never drug user	NA	NA	NA	Epilepsy	Carbamazepine
8012G	80	2023-10-31	54	110	2023-11-30	22.77	2023-10-31	2023-10-31	30	0	11	1	female	2022-04-12	28	14	16	Separated	No	No	Never Alcohol user	Never drug user	No	No	No	Epilepsy	Sodium Valproate
8347P	70	---	0	120	2024-02-03	0	2024-01-05	2024-01-05	30	0	1	1	female	2024-01-05	33	16	22	Separated	No	No	Never Alcohol user	Never drug user	NA	NA	NA	Neurasthenia	Carbamazepine
1650U	70	---	85	114	2023-04-27	31.22	2023-03-27	2023-03-27	30	0	1	2	female	2023-03-27	53	7	3	Common-law	Yes	No	Past Alcohol user	Past drug user	NA	NA	NA	Dementia	Amitriptyline
1906L	75	---	51.5	90	2023-04-05	20.12	2023-03-07	2023-03-07	30	0	1	1	female	2023-03-07	20	14	13	Single	No	Unknown	Never Alcohol user	Never drug user	NA	NA	NA	Epilepsy	Carbamazepine
1719T	80	---	47	120	2022-09-23	18.36	2022-08-26	2022-08-26	30	0	1	1	female	2022-08-26	28	14	12	Single	No	Unknown	Never Alcohol user	Never drug user	NA	NA	NA	Epilepsy	Carbamazepine
1719T	50	2022-10-10	47	120	2022-11-08	20.89	2022-10-10	2022-10-10	30	0	2	1	female	2022-08-26	28	14	12	Single	No	Unknown	Never Alcohol user	Never drug user	No	No	No	Epilepsy	Carbamazepine
1719T	75	2023-01-13	47	118	2023-02-12	18.36	2023-01-13	2023-01-13	30	0	3	1	female	2022-08-26	28	14	13	Single	No	Unknown	Never Alcohol user	Never drug user	No	No	No	Epilepsy	Carbamazepine
1719T	80	2023-02-16	47	110	2023-03-13	18.36	2023-02-16	2023-02-16	30	0	4	1	female	2022-08-26	28	14	11	Single	No	Unknown	Never Alcohol user	Never drug user	No	No	No	Epilepsy	Carbamazepine
1719T	78	2023-03-27	47	112	2023-04-25	18.36	2023-03-27	2023-03-27	30	0	5	1	female	2022-08-26	28	14	12	Single	No	Unknown	Never Alcohol user	Never drug user	No	No	No	Epilepsy	Carbamazepine
1719T	80	2023-06-19	47	120	2023-07-17	18.36	2023-06-19	2023-06-19	30	0	6	1	female	2022-08-26	28	14	13	Single	No	Unknown	Never Alcohol user	Never drug user	No	No	No	Epilepsy	Carbamazepine
7065R	78	---	52	110	2023-02-10	19.33	2023-01-10	2023-01-10	30	0	1	1	female	2023-01-10	29	12	18	Single	Unknown	Unknown	Never Alcohol user	Never drug user	NA	NA	NA	Epilepsy	Carbamazepine
3671J	80	---	55.2	120	2023-10-16	18.44	2023-09-18	2023-09-18	30	0	1	1	female	2023-09-18	37	14	14	Common-law	Yes	No	Never Alcohol user	Never drug user	NA	NA	NA	Epilepsy	Sodium Valproate
7065R	80	2023-03-14	53	120	2023-04-14	19.71	2023-03-14	2023-03-14	30	0	3	1	female	2023-01-10	29	12	16	Single	Unknown	Unknown	Never Alcohol user	Never drug user	No	No	No	Epilepsy	Carbamazepine
7065R	82	2023-04-14	53.5	120	2023-05-12	19.89	2023-04-14	2023-04-14	30	0	4	1	female	2023-01-10	29	12	16	Single	Unknown	Unknown	Never Alcohol user	Never drug user	No	No	No	Epilepsy	Carbamazepine
7065R	85	2023-05-12	54	120	2023-06-12	20.08	2023-05-12	2023-05-12	30	1	5	1	female	2023-01-10	29	12	16	Single	Unknown	Unknown	Never Alcohol user	Never drug user	No	No	No	Epilepsy	Carbamazepine
7065R	89	2023-06-12	55	118	2023-07-10	20.45	2023-06-12	2023-06-12	30	0	6	1	female	2023-01-10	29	12	15	Single	Unknown	Unknown	Never Alcohol user	Never drug user	No	No	No	Epilepsy	Carbamazepine
7065R	80	2023-07-11	55.5	120	2023-08-08	20.64	2023-07-11	2023-07-11	30	1	7	1	female	2023-01-10	29	12	16	Single	Unknown	Unknown	Never Alcohol user	Never drug user	No	No	No	Epilepsy	Carbamazepine
7065R	NA	2023-08-10	56.2	0	2023-09-08	20.9	2023-08-10	2023-08-10	30	1	8	1	female	2023-01-10	29	12	15	Single	Unknown	Unknown	Never Alcohol user	Never drug user	No	No	No	Epilepsy	Carbamazepine
7065R	NA	2023-09-11	56	0	2023-10-09	20.82	2023-09-11	2023-09-11	30	0	9	1	female	2023-01-10	29	12	16	Single	Unknown	Unknown	Never Alcohol user	Never drug user	No	No	No	Epilepsy	Carbamazepine
2863Z	80	---	44	112	2023-03-01	20.36	2023-02-02	2023-02-02	30	0	1	1	female	2023-02-02	19	14	12	Separated	No	Unknown	Never Alcohol user	Never drug user	NA	NA	NA	Epilepsy	Carbamazepine
2863Z	79	2023-02-28	44	110	2023-03-24	20.36	2023-02-28	2023-02-28	30	1	2	1	female	2023-02-02	19	14	11	Separated	No	Unknown	Never Alcohol user	Never drug user	No	No	No	Epilepsy	Carbamazepine
2863Z	80	2023-04-12	44	110	2023-05-10	20.36	2023-04-12	2023-04-12	30	0	3	1	female	2023-02-02	19	14	13	Separated	No	Unknown	Never Alcohol user	Never drug user	No	No	Yes	Epilepsy	Carbamazepine
2863Z	80	2023-06-13	44	112	2023-07-11	20.36	2023-06-13	2023-06-13	30	0	4	1	female	2023-02-02	19	14	14	Separated	No	Unknown	Never Alcohol user	Never drug user	No	No	Yes	Epilepsy	Carbamazepine
2863Z	82	2023-07-11	44	100	2023-08-09	20.36	2023-07-11	2023-07-11	30	1	5	1	female	2023-02-02	19	14	16	Separated	No	Unknown	Never Alcohol user	Never drug user	No	No	No	Epilepsy	Carbamazepine
8526O	78	2023-11-21	41	116	2023-12-19	17.07	2023-11-21	2023-11-21	30	0	8	1	female	2022-05-24	16	14	30	Single	No	Unknown	Never Alcohol user	Never drug user	No	No	No	Epilepsy	Sodium Valproate
2863Z	82	2023-09-08	45	120	2023-10-06	20.54	2023-09-08	2023-09-08	30	1	7	1	female	2023-02-02	19	14	14	Separated	No	Unknown	Never Alcohol user	Never drug user	No	No	No	Epilepsy	Sodium Valproate
2863Z	80	2023-11-08	45	118	2023-12-06	20.82	2023-11-08	2023-11-08	30	0	8	1	female	2023-02-02	19	14	17	Separated	No	Unknown	Never Alcohol user	Never drug user	No	No	No	Epilepsy	Carbamazepine
2863Z	70	2023-12-11	45	110	2024-01-10	20.82	2023-12-11	2023-12-11	30	0	9	1	female	2023-02-02	19	14	15	Separated	No	Unknown	Never Alcohol user	Never drug user	No	No	No	Epilepsy	Carbamazepine
1343V	99	---	55	133	2023-08-02	19.72	2023-07-06	2023-07-04	30	0	1	1	male	2023-07-04	37	14	16	Common-law	No	Unknown	Current Alcohol user	Never drug user	NA	NA	NA	Epilepsy	Carbamazepine
6783H	91	---	44	132	2022-11-01	19.56	2022-10-03	2022-10-03	30	0	1	1	female	2022-10-03	22	13	12	Common-law	Yes	No	Never Alcohol user	Never drug user	NA	NA	NA	Epilepsy	Carbamazepine
6783H	NA	2022-11-01	42	0	2022-11-30	0	2022-11-01	2022-11-01	30	1	2	1	female	2022-10-03	22	13	3	Common-law	Yes	No	Never Alcohol user	Never drug user	No	No	No	Epilepsy	Carbamazepine
6783H	81	2022-12-02	42	131	2023-01-02	18.67	2022-12-02	2022-12-02	30	0	3	1	female	2022-10-03	22	13	4	Common-law	Yes	No	Never Alcohol user	Never drug user	No	No	No	Epilepsy	Carbamazepine
6783H	73	2023-01-03	42	121	2023-02-02	18.67	2023-01-03	2023-01-03	30	0	4	1	female	2022-10-03	22	13	8	Common-law	Yes	No	Never Alcohol user	Never drug user	No	No	No	Epilepsy	Carbamazepine
6783H	76	2023-02-02	42	118	2023-03-03	16.82	2023-02-02	2023-02-02	30	1	5	1	female	2022-10-03	22	13	4	Common-law	Yes	No	Never Alcohol user	Never drug user	No	No	No	Epilepsy	Carbamazepine
6783H	81	2023-04-06	42	124	2023-05-05	18.67	2023-04-06	2023-04-06	30	0	6	1	female	2022-10-03	22	13	5	Common-law	Yes	No	Never Alcohol user	Never drug user	No	No	No	Epilepsy	Carbamazepine
6783H	84	2023-05-05	42	127	2023-06-05	18.67	2023-05-05	2023-05-05	30	1	7	1	female	2022-10-03	22	13	6	Common-law	Yes	No	Never Alcohol user	Never drug user	No	No	No	Epilepsy	Carbamazepine
6783H	81	2023-06-05	42	120	2023-07-05	18.67	2023-06-05	2023-06-05	30	0	8	1	female	2022-10-03	22	13	5	Common-law	Yes	No	Never Alcohol user	Never drug user	No	No	No	Epilepsy	Carbamazepine
6783H	105	2023-07-04	44	149	2023-08-03	19.56	2023-07-04	2023-07-04	30	1	9	1	female	2022-10-03	22	13	4	Common-law	Yes	No	Never Alcohol user	Never drug user	No	No	No	Epilepsy	Carbamazepine
6783H	93	2023-08-03	44	123	2023-09-01	19.56	2023-08-03	2023-08-03	60	1	10	1	female	2022-10-03	22	13	3	Common-law	Yes	No	Never Alcohol user	Never drug user	No	No	No	Epilepsy	Carbamazepine
6783H	82	2023-09-05	44	118	2023-10-03	19.56	2023-09-05	2023-09-05	30	1	11	1	female	2022-10-03	22	13	3	Common-law	Yes	No	Never Alcohol user	Never drug user	No	No	No	Epilepsy	Carbamazepine
6783H	86	2023-11-30	44	128	2023-12-29	19.56	2023-11-30	2023-11-30	30	0	12	1	female	2022-10-03	22	13	2	Common-law	Yes	No	Never Alcohol user	Never drug user	No	No	No	Epilepsy	Carbamazepine
1020D	80	2023-11-20	59	116	2023-12-22	19.27	2023-11-20	2023-11-20	30	1	12	1	male	2022-11-21	32	14	13	Common-law	No	Unknown	Never Alcohol user	Never drug user	No	No	No	Epilepsy	Sodium Valproate
2263K	80	2023-06-12	48	120	2023-07-10	18.75	2023-06-12	2023-06-12	30	0	14	1	male	2022-02-17	16	14	12	Single	No	No	Never Alcohol user	Never drug user	No	No	No	Epilepsy	Sodium Valproate
9679S	NA	2022-12-12	0	0	2023-01-11	0	2022-12-12	2022-12-12	30	0	3	1	female	2022-10-12	18	13	NA	Single	No	Unknown	Never Alcohol user	Never drug user	No	No	No	Epilepsy	Carbamazepine
9679S	NA	2023-01-11	0	0	2023-02-10	0	2023-01-11	2023-01-11	30	1	4	1	female	2022-10-12	18	13	NA	Single	No	Unknown	Never Alcohol user	Never drug user	No	No	No	Epilepsy	Carbamazepine
1944M	60	---	68.4	120	2023-12-29	26.72	2023-11-29	2023-11-29	30	0	1	1	female	2023-11-29	17	16	7	Single	No	Unknown	Past Alcohol user	Never drug user	NA	NA	NA	Epilepsy	Carbamazepine
2633A	81	2023-06-23	55	123	2023-07-20	20.2	2023-06-23	2023-06-23	30	0	1	1	male	2023-04-25	26	13	17	Single	No	No	Current Alcohol user	Current drug user	No	No	No	Schizophrenia	Haloperidol
2633A	60	2023-07-20	63	120	2023-08-18	23.14	2023-07-20	2023-07-20	30	1	2	1	male	2023-04-25	26	13	15	Single	No	No	Current Alcohol user	Current drug user	No	No	No	Schizophrenia	Haloperidol
2633A	NA	2023-08-22	55	0	2023-09-20	20.2	2023-08-22	2023-08-22	30	0	3	1	male	2023-04-25	26	13	NA	Single	No	No	Current Alcohol user	Current drug user	No	No	No	Schizophrenia	Haloperidol
2633A	NA	2023-09-18	0	0	2023-10-16	0	2023-09-18	2023-09-18	30	1	4	1	male	2023-04-25	26	13	NA	Single	No	No	Current Alcohol user	Current drug user	No	No	No	Schizophrenia	Thioridazine
2633A	83	2023-11-17	55	122	2023-12-15	20.2	2023-11-17	2023-11-17	30	0	5	1	male	2023-04-25	26	13	NA	Single	No	No	Current Alcohol user	Current drug user	No	No	No	Schizophrenia	Thioridazine
2633A	NA	2024-01-12	0	0	2024-02-09	0	2024-01-12	2024-01-12	30	0	6	1	male	2023-04-25	26	13	NA	Single	No	No	Current Alcohol user	Current drug user	No	No	No	Schizophrenia	Thioridazine
7559X	80	---	59	110	2023-09-05	23.94	2023-08-07	2023-08-07	30	0	1	1	male	2023-08-07	23	14	11	Single	Unknown	Unknown	Never Alcohol user	Never drug user	NA	NA	NA	Epilepsy	Carbamazepine
7559X	78	2023-09-20	59	112	2023-10-03	21.16	2023-09-20	2023-09-20	14	0	2	1	male	2023-08-07	23	14	10	Single	Unknown	Unknown	Never Alcohol user	Never drug user	No	No	No	Epilepsy	Sodium Valproate
4063F	86	---	52	128	2022-08-16	19.81	2022-08-02	2022-08-02	15	0	1	2	female	2022-08-02	46	7	4	Single	Yes	No	Current Alcohol user	Never drug user	NA	NA	NA	Bipolar affective disorder	Amitriptyline
4063F	87	2022-08-16	52	110	2022-09-16	19.81	2022-08-16	2022-08-16	30	1	2	2	female	2022-08-02	46	7	4	Single	Yes	No	Current Alcohol user	Never drug user	No	No	No	Bipolar affective disorder	Amitriptyline
8821O	74	---	57	127	2022-08-19	22.27	2022-07-22	2022-07-22	30	0	1	2	male	2022-07-22	18	1	10	Single	Unknown	Unknown	Never Alcohol user	Never drug user	NA	NA	NA	Epilepsy	Carbamazepine
3087A	84	---	77	134	2023-08-21	29.34	2023-07-20	2023-07-20	30	0	1	2	female	2023-07-20	35	5	5	Married	No	No	Past Alcohol user	Never drug user	NA	NA	NA	Epilepsy	Carbamazepine
3087A	80	2023-08-28	77	130	2023-09-21	29.34	2023-08-28	2023-08-28	30	0	2	2	female	2023-07-20	35	5	4	Married	No	No	Past Alcohol user	Never drug user	No	No	No	Epilepsy	Carbamazepine
5825S	76	---	64	126	2023-04-21	25.32	2023-03-23	2023-03-23	30	0	1	2	male	2023-03-23	29	5	2	Common-law	Yes	Yes	Past Alcohol user	Never drug user	NA	NA	NA	Epilepsy	Carbamazepine
5825S	70	2023-05-03	64.4	110	2023-06-02	25.47	2023-05-03	2023-05-03	30	0	2	2	male	2023-03-23	29	5	NA	Common-law	Yes	Yes	Past Alcohol user	Never drug user	No	No	No	Epilepsy	Carbamazepine
5825S	70	2023-06-06	64	135	2023-07-06	25.32	2023-06-06	2023-06-06	30	0	3	2	male	2023-03-23	29	5	1	Common-law	Yes	Yes	Past Alcohol user	Never drug user	No	No	No	Epilepsy	Carbamazepine
5825S	79	2023-07-04	64	120	2023-08-04	25.32	2023-07-04	2023-07-04	30	0	4	2	male	2023-03-23	29	5	1	Common-law	Yes	Yes	Past Alcohol user	Never drug user	No	No	No	Epilepsy	Carbamazepine
5825S	63	2023-08-25	62	121	2023-09-26	24.52	2023-08-25	2023-08-25	30	0	5	2	male	2023-03-23	29	5	1	Common-law	Yes	Yes	Past Alcohol user	Never drug user	No	No	No	Epilepsy	Carbamazepine
5825S	70	2023-12-13	62	120	2024-01-13	24.52	2023-12-13	2023-12-13	30	0	6	2	male	2023-03-23	29	5	1	Common-law	Yes	Yes	Past Alcohol user	Never drug user	No	No	No	Epilepsy	Carbamazepine
7271C	73	---	93	119	2022-07-18	36.33	2022-06-18	2022-06-18	30	0	1	1	female	2022-06-18	23	12	23	Single	No	No	Never Alcohol user	Never drug user	NA	NA	NA	Epilepsy	Carbamazepine
7271C	81	2022-07-18	41	120	2022-08-18	18.22	2022-07-18	2022-07-18	30	1	2	1	female	2022-06-18	23	12	20	Single	No	No	Never Alcohol user	Never drug user	No	No	No	Epilepsy	Carbamazepine
7271C	73	2022-08-18	40	117	2022-09-18	15.62	2022-08-18	2022-08-18	30	0	3	1	female	2022-06-18	23	12	21	Single	No	No	Never Alcohol user	Never drug user	No	No	No	Epilepsy	Carbamazepine
7271C	85	2022-09-18	46	120	2022-10-18	17.97	2022-09-18	2022-09-18	30	0	4	1	female	2022-06-18	23	12	18	Single	No	No	Never Alcohol user	Never drug user	No	No	No	Epilepsy	Carbamazepine
7271C	85	2022-10-18	50	110	2022-11-18	19.53	2022-10-18	2022-10-18	30	1	5	1	female	2022-06-18	23	12	20	Single	No	No	Never Alcohol user	Never drug user	No	No	No	Epilepsy	Carbamazepine
7271C	95	2022-11-09	52	120	2022-12-09	20.31	2022-11-09	2022-11-09	30	1	6	1	female	2022-06-18	23	12	19	Single	No	No	Never Alcohol user	Never drug user	No	No	No	Epilepsy	Carbamazepine
7271C	82	2022-12-08	54	115	2023-01-08	21.09	2022-12-08	2022-12-08	30	1	7	1	female	2022-06-18	23	12	17	Single	No	No	Never Alcohol user	Never drug user	No	No	No	Epilepsy	Carbamazepine
1562M	81	---	58	130	2022-08-16	20.8	2022-07-21	2022-07-21	30	0	1	1	male	2022-07-21	20	14	20	Single	Unknown	Unknown	Current Alcohol user	Never drug user	NA	NA	NA	Epilepsy	Carbamazepine
3839A	91	---	70	130	2022-08-19	27.01	2022-08-10	2022-08-10	10	0	1	2	female	2022-08-10	44	1	30	Single	Yes	No	Never Alcohol user	Never drug user	NA	NA	NA	Anorexia nervosa	Amitriptyline
3839A	NA	2022-08-22	0	0	2022-09-22	0	2022-08-22	2022-08-22	30	0	2	2	female	2022-08-10	44	1	21	Single	Yes	No	Never Alcohol user	Never drug user	No	No	No	Anorexia nervosa	Amitriptyline
3839A	65	2022-10-06	0	98	2022-11-04	0	2022-10-06	2022-10-06	30	0	3	2	female	2022-08-10	44	1	12	Single	Yes	No	Never Alcohol user	Never drug user	No	No	No	Schizophrenia	Amitriptyline
4986M	66	---	53	106	2022-04-11	20.7	2022-03-14	2022-03-14	30	0	1	1	male	2022-03-14	20	14	14	Single	No	Unknown	Past Alcohol user	Current drug user	NA	NA	NA	Epilepsy	Amitriptyline
4986M	70	2022-04-11	53	110	2022-05-09	20.7	2022-04-11	2022-04-11	30	0	2	1	male	2022-03-14	20	14	14	Single	No	Unknown	Past Alcohol user	Current drug user	No	No	No	Depressive episodes	Amitriptyline
7749Q	NA	---	81	0	2023-08-18	30.12	2023-07-19	2023-07-19	30	0	1	2	female	2023-07-19	17	1	6	Single	Unknown	Unknown	Never Alcohol user	Never drug user	NA	NA	NA	Nonorganic insomnia	Amitriptyline
9137W	NA	---	0	0	2022-09-23	0	2022-08-24	2022-08-24	30	0	1	2	male	2022-08-24	61	8	7	Married	No	No	Past Alcohol user	Never drug user	NA	NA	NA	Schizophrenia	Thioridazine
9137W	80	2023-05-27	60	121	2023-06-27	20.76	2023-05-27	2023-05-27	30	0	2	2	male	2022-08-24	61	8	6	Married	No	No	Past Alcohol user	Never drug user	No	No	No	Schizophrenia	Thioridazine
9137W	80	2023-06-27	63	120	2023-08-25	21.8	2023-06-27	2023-06-27	60	0	3	2	male	2022-08-24	61	8	5	Married	No	No	Past Alcohol user	Never drug user	No	No	No	Schizophrenia	Thioridazine
9137W	80	2023-08-29	63	124	2023-09-29	21.8	2023-08-29	2023-08-29	30	0	4	2	male	2022-08-24	61	8	4	Married	No	No	Past Alcohol user	Never drug user	No	No	No	Schizophrenia	Thioridazine
9137W	80	2023-10-03	63	121	2023-12-04	21.8	2023-10-03	2023-10-03	6	0	5	2	male	2022-08-24	61	8	5	Married	No	No	Past Alcohol user	Never drug user	No	No	No	Schizophrenia	Thioridazine
3418J	79	---	65	120	2023-06-19	22.49	2023-05-18	2023-05-18	30	0	1	2	male	2023-05-18	19	8	9	Single	No	No	Current Alcohol user	Current drug user	NA	NA	NA	Schizophrenia	Haloperidol
3418J	79	2023-06-19	66	111	2023-08-18	22.84	2023-06-19	2023-06-19	60	0	2	2	male	2023-05-18	19	8	7	Single	No	No	Current Alcohol user	Current drug user	No	No	No	Schizophrenia	Haloperidol
3418J	80	2023-10-03	0	112	2023-11-02	0	2023-10-03	2023-10-03	30	0	3	2	male	2023-05-18	19	8	8	Single	No	No	Current Alcohol user	Current drug user	No	No	No	Schizophrenia	Haloperidol
3284T	100	---	58	118	2023-04-17	21.56	2023-03-17	2023-03-17	30	0	1	1	male	2023-03-17	24	12	19	Single	Unknown	Unknown	Never Alcohol user	Never drug user	NA	NA	NA	Epilepsy	Carbamazepine
3284T	68	2023-06-05	59	108	2023-07-03	21.94	2023-06-05	2023-06-05	30	0	2	1	male	2023-03-17	24	12	18	Single	Unknown	Unknown	Never Alcohol user	Never drug user	No	No	No	Epilepsy	Carbamazepine
3284T	NA	2023-07-04	59	0	2023-08-02	21.94	2023-07-04	2023-07-04	30	1	3	1	male	2023-03-17	24	12	16	Single	Unknown	Unknown	Never Alcohol user	Never drug user	No	No	No	Epilepsy	Carbamazepine
3284T	NA	2023-08-03	59.5	0	2023-09-03	22.12	2023-08-03	2023-08-03	30	1	4	1	male	2023-03-17	24	12	15	Single	Unknown	Unknown	Never Alcohol user	Never drug user	No	No	No	Epilepsy	Carbamazepine
3284T	91	2023-09-04	60	109	2023-10-02	22.31	2023-09-04	2023-09-04	30	0	5	1	male	2023-03-17	24	12	16	Single	Unknown	Unknown	Never Alcohol user	Never drug user	No	No	No	Epilepsy	Carbamazepine
8027F	70	---	58	111	2022-05-18	20.8	2022-02-21	2022-02-21	30	0	1	2	male	2022-02-21	19	8	2	Single	No	No	Never Alcohol user	Never drug user	NA	NA	NA	Epilepsy	Carbamazepine
8027F	74	2022-05-13	66	107	2022-06-08	23.67	2022-05-13	2022-05-13	30	0	2	2	male	2022-02-21	19	8	3	Single	No	No	Never Alcohol user	Never drug user	No	No	No	Epilepsy	Carbamazepine
8027F	NA	2022-06-09	0	0	2022-08-12	0	2022-06-09	2022-06-09	60	1	3	2	male	2022-02-21	19	8	NA	Single	No	No	Never Alcohol user	Never drug user	No	No	No	Epilepsy	Carbamazepine
8027F	NA	2022-08-12	0	0	2022-09-12	0	2022-08-12	2022-08-12	30	0	4	2	male	2022-02-21	19	8	NA	Single	No	No	Never Alcohol user	Never drug user	No	No	No	Epilepsy	Carbamazepine
8027F	NA	2022-09-12	0	0	2022-10-12	0	2022-09-12	2022-09-12	30	0	5	2	male	2022-02-21	19	8	NA	Single	No	No	Never Alcohol user	Never drug user	No	No	No	Epilepsy	Sodium Valproate
1373M	73	---	72	123	2023-09-13	25.51	2023-08-15	2023-08-15	30	0	1	2	female	2023-08-15	22	1	5	Single	Yes	Unknown	Never Alcohol user	Never drug user	NA	NA	NA	Epilepsy	Carbamazepine
2831S	80	2023-06-16	54	98	2023-07-14	22.19	2023-06-16	2023-06-16	30	1	2	1	female	2023-05-19	19	14	12	Single	No	No	Never Alcohol user	Never drug user	No	No	No	Epilepsy	Sodium Valproate
5400W	NA	2022-09-29	0	0	2022-10-29	0	2022-09-29	2022-09-29	30	0	2	2	male	2022-08-25	29	5	2	Single	No	Unknown	Past Alcohol user	Past drug user	No	No	No	Schizophrenia	Thioridazine
5400W	70	2022-11-02	65	125	2022-12-02	23.31	2022-11-02	2022-11-02	30	0	3	2	male	2022-08-25	29	5	1	Single	No	Unknown	Past Alcohol user	Past drug user	No	No	No	Schizophrenia	Chlorpromazine
5400W	72	2023-03-20	64	121	2023-04-20	23.8	2023-03-20	2023-03-20	30	0	4	2	male	2022-08-25	29	5	1	Single	No	Unknown	Past Alcohol user	Past drug user	No	No	No	Schizophrenia	Chlorpromazine
5400W	70	2023-05-18	64	121	2023-06-16	24.39	2023-05-18	2023-05-18	30	0	5	2	male	2022-08-25	29	5	1	Single	No	Unknown	Past Alcohol user	Past drug user	No	No	No	Schizophrenia	Chlorpromazine
5400W	56	2023-06-22	68	121	2023-07-21	25.91	2023-06-22	2023-06-22	30	0	6	2	male	2022-08-25	29	5	1	Single	No	Unknown	Past Alcohol user	Past drug user	No	No	No	Schizophrenia	Thioridazine
5400W	56	2023-07-31	69	113	2023-09-29	24.74	2023-07-31	2023-07-31	30	0	7	2	male	2022-08-25	29	5	4	Single	No	Unknown	Past Alcohol user	Past drug user	No	No	No	Schizophrenia	Thioridazine
5400W	56	2023-08-31	69	113	2023-09-29	24.74	2023-08-31	2023-08-31	30	0	8	2	male	2022-08-25	29	5	10	Single	No	Unknown	Past Alcohol user	Past drug user	No	No	No	Schizophrenia	Thioridazine
5400W	56	2023-10-03	67	119	2023-11-02	25.53	2023-10-03	2023-10-03	30	0	9	2	male	2022-08-25	29	5	10	Single	No	Unknown	Past Alcohol user	Past drug user	No	No	No	Schizophrenia	Chlorpromazine
4445L	NA	---	0	0	2022-07-29	0	2022-07-08	2022-07-08	30	0	1	2	female	2022-07-08	58	7	6	Widowed	Yes	No	Never Alcohol user	Never drug user	NA	NA	NA	Nonorganic sleep disorders	Amitriptyline
3350J	NA	---	62	0	2023-06-27	0	2023-05-29	2023-05-29	30	0	1	2	male	2023-05-29	36	1	18	Single	No	No	Never Alcohol user	Never drug user	NA	NA	NA	Schizophrenia	Chlorpromazine
3350J	79	2023-07-20	62	120	2023-08-19	21.45	2023-07-20	2023-07-20	30	0	2	2	male	2023-05-29	36	1	12	Single	No	No	Never Alcohol user	Never drug user	No	No	No	Schizophrenia	Chlorpromazine
3350J	73	2023-08-22	62	123	2023-09-20	21.45	2023-08-22	2023-08-22	30	0	3	2	male	2023-05-29	36	1	10	Single	No	No	Never Alcohol user	Never drug user	No	No	No	Schizophrenia	Chlorpromazine
7319G	81	---	56	127	2022-04-08	21.6	2022-03-08	2022-03-08	30	0	1	1	male	2022-03-08	34	13	10	Common-law	No	No	Never Alcohol user	Never drug user	NA	NA	NA	Epilepsy	Carbamazepine
7319G	80	2022-04-26	56	126	2022-05-25	19.61	2022-04-26	2022-04-26	30	0	2	1	male	2022-03-08	34	13	7	Common-law	No	No	Never Alcohol user	Never drug user	No	No	No	Epilepsy	Carbamazepine
7319G	86	2022-05-24	56	124	2022-06-24	19.61	2022-05-24	2022-05-24	30	1	3	1	male	2022-03-08	34	13	7	Common-law	No	No	Never Alcohol user	Never drug user	No	No	No	Epilepsy	Carbamazepine
7319G	83	2022-06-24	56	128	2022-07-22	19.61	2022-06-24	2022-06-24	30	0	4	1	male	2022-03-08	34	13	1	Common-law	No	No	Never Alcohol user	Never drug user	No	No	No	Epilepsy	Carbamazepine
7319G	82	2022-07-26	57	126	2022-08-25	19.96	2022-07-26	2022-07-26	30	0	5	1	male	2022-03-08	34	13	5	Common-law	No	No	Never Alcohol user	Never drug user	No	No	No	Epilepsy	Carbamazepine
7319G	80	2022-08-23	57	124	2022-09-22	19.96	2022-08-23	2022-08-23	30	1	6	1	male	2022-03-08	34	13	5	Common-law	No	No	Never Alcohol user	Never drug user	No	No	No	Epilepsy	Carbamazepine
7138N	NA	---	0	0	2022-04-22	0	2022-03-25	2022-03-25	30	0	1	2	male	2022-03-25	33	1	11	Single	Yes	Yes	Never Alcohol user	Never drug user	NA	NA	NA	Epilepsy	Carbamazepine
7138N	81	2022-05-20	73	121	2022-07-19	24.68	2022-05-20	2022-05-20	60	0	2	2	male	2022-03-25	33	1	10	Single	Yes	Yes	Never Alcohol user	Never drug user	No	No	No	Epilepsy	Carbamazepine
7138N	80	2022-07-11	73	120	2022-09-09	24.68	2022-07-11	2022-07-11	60	1	3	2	male	2022-03-25	33	1	10	Single	Yes	Yes	Never Alcohol user	Never drug user	No	No	No	Epilepsy	Carbamazepine
7138N	81	2023-02-10	73	125	2023-04-10	24.68	2023-02-10	2023-02-10	60	0	4	2	male	2022-03-25	33	1	9	Single	Yes	Yes	Never Alcohol user	Never drug user	No	No	No	Epilepsy	Carbamazepine
7138N	80	2023-04-10	73	123	2023-06-09	24.68	2023-04-10	2023-04-10	60	1	5	2	male	2022-03-25	33	1	8	Single	Yes	Yes	Never Alcohol user	Never drug user	No	No	No	Epilepsy	Carbamazepine
7138N	78	2023-06-09	73	121	2023-08-07	24.68	2023-06-09	2023-06-09	60	1	6	2	male	2022-03-25	33	1	7	Single	Yes	Yes	Never Alcohol user	Never drug user	No	No	No	Epilepsy	Carbamazepine
7138N	80	2023-08-07	73	120	2023-10-06	24.68	2023-08-07	2023-08-07	60	0	7	2	male	2022-03-25	33	1	6	Single	Yes	Yes	Never Alcohol user	Never drug user	No	No	No	Epilepsy	Carbamazepine
7138N	80	2023-10-09	73	120	2023-12-07	24.68	2023-10-09	2023-10-09	60	0	8	2	male	2022-03-25	33	1	5	Single	Yes	Yes	Never Alcohol user	Never drug user	No	No	No	Epilepsy	Carbamazepine
8909S	83	---	57	133	2024-01-27	21.19	2023-12-28	2023-12-28	30	0	1	1	female	2023-12-28	28	16	10	Separated	Yes	Unknown	Never Alcohol user	Never drug user	NA	NA	NA	Epilepsy	Carbamazepine
9507Y	NA	---	52	0	2023-11-30	21.64	2023-11-17	2023-11-17	15	0	1	2	female	2023-11-17	17	8	6	Single	No	No	Never Alcohol user	Never drug user	NA	NA	NA	Epilepsy	Carbamazepine
1861M	82	2023-06-16	53	120	2023-07-14	22.06	2023-06-16	2023-06-16	30	1	2	1	female	2023-05-19	60	14	13	Widowed	No	No	Never Alcohol user	Never drug user	No	No	No	Epilepsy	Sodium Valproate
4908D	78	---	45	100	2023-07-05	19.48	2023-06-07	2023-06-07	30	0	1	1	female	2023-06-07	19	14	14	Single	No	No	Never Alcohol user	Never drug user	NA	NA	NA	Epilepsy	Sodium Valproate
3651M	80	2023-09-08	52.7	110	2023-10-06	21.11	2023-09-08	2023-09-08	30	1	8	1	female	2022-08-24	22	14	15	Common-law	No	Unknown	Never Alcohol user	Never drug user	No	No	No	Epilepsy	Sodium Valproate
3189C	82	2023-06-14	58	112	2023-07-12	22.1	2023-06-14	2023-06-14	30	1	4	1	male	2023-01-05	29	12	18	Single	Unknown	Unknown	Never Alcohol user	Never drug user	No	No	No	Epilepsy	Carbamazepine
3189C	71	2023-08-08	59	120	2023-09-06	22.48	2023-08-08	2023-08-08	30	0	5	1	male	2023-01-05	29	12	16	Single	Unknown	Unknown	Never Alcohol user	Never drug user	No	No	No	Delusional disorder	Carbamazepine
3189C	81	2023-09-11	59	100	2023-10-09	22.48	2023-09-11	2023-09-11	30	0	6	1	male	2023-01-05	29	12	17	Single	Unknown	Unknown	Never Alcohol user	Never drug user	No	No	No	Delusional disorder	Carbamazepine
3189C	NA	2023-11-01	0	0	2023-11-29	0	2023-11-01	2023-11-01	30	0	7	1	male	2023-01-05	29	12	NA	Single	Unknown	Unknown	Never Alcohol user	Never drug user	No	No	No	Epilepsy	Carbamazepine
6915L	82	---	53	118	2023-05-12	20.2	2023-04-12	2023-04-12	30	0	1	1	female	2023-04-12	22	12	18	Single	Unknown	Unknown	Never Alcohol user	Past drug user	NA	NA	NA	Epilepsy	Carbamazepine
6915L	95	2023-05-17	54	122	2023-06-15	20.58	2023-05-17	2023-05-17	30	0	2	1	female	2023-04-12	22	12	15	Single	Unknown	Unknown	Never Alcohol user	Past drug user	No	No	No	Epilepsy	Carbamazepine
6915L	81	2023-07-17	54.1	111	2023-08-15	21.13	2023-07-17	2023-07-17	30	0	3	1	female	2023-04-12	22	12	14	Single	Unknown	Unknown	Never Alcohol user	Past drug user	No	No	No	Epilepsy	Carbamazepine
6915L	85	2023-08-14	55	120	2023-09-12	20.7	2023-08-14	2023-08-14	30	1	4	1	female	2023-04-12	22	12	2	Single	Unknown	Unknown	Never Alcohol user	Past drug user	No	No	No	Epilepsy	Carbamazepine
6915L	NA	2023-09-14	56	0	2023-10-12	21.34	2023-09-14	2023-09-14	30	0	5	1	female	2023-04-12	22	12	13	Single	Unknown	Unknown	Never Alcohol user	Past drug user	No	No	No	Epilepsy	Carbamazepine
6915L	NA	2023-11-30	56	0	2023-12-27	21.08	2023-11-30	2023-11-30	30	0	6	1	female	2023-04-12	22	12	13	Single	Unknown	Unknown	Never Alcohol user	Past drug user	No	No	No	Epilepsy	Carbamazepine
6915L	80	2023-12-15	57	120	2024-01-13	0	2023-12-15	2023-12-15	30	0	7	1	female	2023-04-12	22	12	12	Single	Unknown	Unknown	Never Alcohol user	Past drug user	No	No	No	Epilepsy	Carbamazepine
9835H	80	---	0	123	2022-05-05	0	2022-04-05	2022-04-05	30	0	1	2	male	2022-04-05	44	7	42	Common-law	Yes	Unknown	Past Alcohol user	Never drug user	NA	NA	NA	Schizophrenia	Haloperidol
9835H	80	2022-09-27	60	111	---	20.28	2022-09-27	2022-09-27	30	0	2	2	male	2022-04-05	44	7	50	Common-law	Yes	Unknown	Past Alcohol user	Never drug user	No	No	No	Schizophrenia	Haloperidol
9835H	101	2023-01-09	58	149	2023-02-09	19.61	2023-01-09	2023-01-09	30	0	3	2	male	2022-04-05	44	7	40	Common-law	Yes	Unknown	Past Alcohol user	Never drug user	No	No	No	Schizophrenia	Haloperidol
9835H	70	2023-02-09	58	130	2023-03-09	19.61	2023-02-09	2023-02-09	30	0	4	2	male	2022-04-05	44	7	38	Common-law	Yes	Unknown	Past Alcohol user	Never drug user	No	No	No	Schizophrenia	Haloperidol
9835H	74	2023-04-25	58	132	2023-05-25	19.61	2023-04-25	2023-04-25	30	0	5	2	male	2022-04-05	44	7	40	Common-law	Yes	Unknown	Past Alcohol user	Never drug user	No	No	No	Schizophrenia	Haloperidol
9835H	70	2023-05-29	58	130	2023-06-29	19.61	2023-05-29	2023-05-29	30	0	6	2	male	2022-04-05	44	7	40	Common-law	Yes	Unknown	Past Alcohol user	Never drug user	No	No	No	Schizophrenia	Haloperidol
9835H	78	2023-06-27	58	132	2023-07-27	19.61	2023-06-27	2023-06-27	30	1	7	2	male	2022-04-05	44	7	40	Common-law	Yes	Unknown	Past Alcohol user	Never drug user	No	No	No	Schizophrenia	Haloperidol
9835H	NA	2023-07-11	0	0	2023-08-11	0	2023-07-11	2023-07-11	30	0	8	2	male	2022-04-05	44	7	NA	Common-law	Yes	Unknown	Past Alcohol user	Never drug user	No	No	No	Schizophrenia	Haloperidol
9835H	NA	2023-08-15	0	0	2023-08-29	0	2023-08-15	2023-08-15	15	0	9	2	male	2022-04-05	44	7	NA	Common-law	Yes	Unknown	Past Alcohol user	Never drug user	No	No	No	Schizophrenia	Haloperidol
9835H	NA	2023-08-29	56	0	2023-09-12	18.93	2023-08-29	2023-08-29	15	1	10	2	male	2022-04-05	44	7	NA	Common-law	Yes	Unknown	Past Alcohol user	Never drug user	No	No	No	Schizophrenia	Haloperidol
2365B	80	2023-07-31	64	110	2023-08-29	21.14	2023-07-31	2023-07-31	30	0	13	1	male	2022-03-29	35	14	12	Single	No	Unknown	Past Alcohol user	Past drug user	No	No	No	Epilepsy	Sodium Valproate
3624S	64	---	46	108	2022-05-05	16.11	2022-04-05	2022-04-05	30	0	1	1	male	2022-04-05	44	13	4	Divorced	No	No	Current Alcohol user	Past drug user	NA	NA	NA	Schizophrenia	Fluphenazine
9633K	80	---	54.4	110	2023-05-15	22.35	2023-04-17	2023-04-17	30	0	1	1	female	2023-04-17	17	14	14	Single	No	Unknown	Never Alcohol user	Never drug user	NA	NA	NA	Epilepsy	Carbamazepine
9633K	78	2023-06-12	54.5	120	2023-07-10	22.39	2023-06-12	2023-06-12	30	0	2	1	female	2023-04-17	17	14	12	Single	No	Unknown	Never Alcohol user	Never drug user	No	No	No	Epilepsy	Carbamazepine
9633K	76	2023-07-10	54	100	2023-08-08	22.19	2023-07-10	2023-07-10	30	1	3	1	female	2023-04-17	17	14	11	Single	No	Unknown	Never Alcohol user	Never drug user	No	No	No	Epilepsy	Carbamazepine
6730O	NA	---	60	0	2023-08-05	22.86	2023-07-05	2023-07-05	30	0	1	2	female	2023-07-05	62	7	0	Single	No	Unknown	Current Alcohol user	Current drug user	NA	NA	NA	Bipolar affective disorder	Amitriptyline
6730O	92	2023-08-07	60	149	2023-09-07	22.86	2023-08-07	2023-08-07	30	0	2	2	female	2023-07-05	62	7	0	Single	No	Unknown	Current Alcohol user	Current drug user	No	No	No	Nonorganic sleep disorders	Amitriptyline
8149V	76	---	65	117	2023-08-17	23.03	2023-07-19	2023-07-19	30	0	1	2	male	2023-07-19	43	8	7	Married	No	No	Past Alcohol user	Past drug user	NA	NA	NA	Nonorganic sleep disorders	Amitriptyline
7372P	NA	---	57	0	2022-08-08	18.61	2022-06-07	2022-06-07	60	0	1	2	male	2022-06-07	45	8	4	Widowed	No	Unknown	Current Alcohol user	Never drug user	NA	NA	NA	Epilepsy	Carbamazepine
7372P	NA	2022-07-28	57	0	2022-09-08	18.61	2022-07-28	2022-07-28	60	1	2	2	male	2022-06-07	45	8	12	Widowed	No	Unknown	Current Alcohol user	Never drug user	No	No	No	Epilepsy	Carbamazepine
6966J	59	---	64	128	2022-10-05	23.8	2022-09-05	2022-09-05	30	0	1	2	male	2022-09-05	23	8	6	Single	No	Unknown	Current Alcohol user	Current drug user	NA	NA	NA	Mental and behavioral disorders due to multiple drug use	Haloperidol
8902D	67	---	50	102	2022-11-24	21.36	2022-10-24	2022-10-24	30	0	1	1	female	2022-10-24	22	13	20	Common-law	Unknown	No	Never Alcohol user	Never drug user	NA	NA	NA	Schizophrenia	Trifluoperazine
9976A	90	---	75	120	2023-10-02	36.17	2023-09-05	2023-09-05	30	0	1	1	female	2023-09-05	21	14	13	Single	No	No	Never Alcohol user	Never drug user	NA	NA	NA	Epilepsy	Sodium Valproate
2863Z	80	2023-08-09	44	108	2023-09-07	20.36	2023-08-09	2023-08-09	30	1	6	1	female	2023-02-02	19	14	14	Separated	No	Unknown	Never Alcohol user	Never drug user	No	No	No	Epilepsy	Sodium Valproate
8902D	79	2023-01-20	55	112	2023-02-20	24.44	2023-01-20	2023-01-20	30	1	4	1	female	2022-10-24	22	13	14	Common-law	Unknown	No	Never Alcohol user	Never drug user	No	No	No	Delusional disorder	Haloperidol
8902D	81	2023-02-20	64	119	2023-03-20	28.44	2023-02-20	2023-02-20	30	0	5	1	female	2022-10-24	22	13	14	Common-law	Unknown	No	Never Alcohol user	Never drug user	No	No	No	Delusional disorder	Thioridazine
8902D	80	2023-03-20	64	122	2023-04-20	28.44	2023-03-20	2023-03-20	30	1	6	1	female	2022-10-24	22	13	12	Common-law	Unknown	No	Never Alcohol user	Never drug user	No	No	No	Delusional disorder	Thioridazine
8902D	77	2023-05-19	67	115	2023-06-19	29.78	2023-05-19	2023-05-19	30	0	7	1	female	2022-10-24	22	13	NA	Common-law	Unknown	No	Never Alcohol user	Never drug user	No	No	No	Delusional disorder	Thioridazine
8902D	82	2023-06-19	67	119	2023-07-19	29.78	2023-06-19	2023-06-19	30	0	8	1	female	2022-10-24	22	13	12	Common-law	Unknown	No	Never Alcohol user	Never drug user	No	Yes	No	Schizophrenia	Thioridazine
8902D	75	2023-07-19	68	102	2023-08-18	30.22	2023-07-19	2023-07-19	30	1	9	1	female	2022-10-24	22	13	NA	Common-law	Unknown	No	Never Alcohol user	Never drug user	No	Yes	No	Delusional disorder	Thioridazine
8902D	60	2023-08-18	75	130	2023-09-14	29.67	2023-08-18	2023-08-18	30	1	10	1	female	2022-10-24	22	13	5	Common-law	Unknown	No	Never Alcohol user	Never drug user	No	No	No	Delusional disorder	Thioridazine
8902D	60	2023-09-14	75	129	2023-10-10	29.67	2023-09-14	2023-09-14	30	1	11	1	female	2022-10-24	22	13	NA	Common-law	Unknown	No	Never Alcohol user	Never drug user	No	No	No	Delusional disorder	Thioridazine
8902D	81	2023-11-13	75	131	2023-12-12	30.82	2023-11-13	2023-11-13	30	0	12	1	female	2022-10-24	22	13	NA	Common-law	Unknown	No	Never Alcohol user	Never drug user	No	No	No	Delusional disorder	Thioridazine
8902D	83	2023-12-13	68	132	2024-01-12	27.94	2023-12-13	2023-12-13	30	0	13	1	female	2022-10-24	22	13	3	Common-law	Unknown	No	Never Alcohol user	Never drug user	No	No	No	Delusional disorder	Thioridazine
7293G	85	---	88	116	2022-08-22	33.53	2022-08-08	2022-08-08	15	0	1	2	female	2022-08-08	62	5	3	Separated	Unknown	Unknown	Never Alcohol user	Never drug user	NA	NA	NA	Nonorganic sleep disorders	Thioridazine
7293G	78	2023-01-13	88	102	2023-01-27	33.53	2023-01-13	2023-01-13	15	0	2	2	female	2022-08-08	62	5	NA	Separated	Unknown	Unknown	Never Alcohol user	Never drug user	No	No	No	Dementia	Thioridazine
7293G	96	2023-02-06	89	169	2023-03-06	33.91	2023-02-06	2023-02-06	30	0	3	2	female	2022-08-08	62	5	NA	Separated	Unknown	Unknown	Never Alcohol user	Never drug user	No	No	No	Dementia	Thioridazine
9983G	70	---	59	120	2023-03-09	20.42	2023-02-09	2023-02-09	30	0	1	2	male	2023-02-09	48	7	20	Single	No	Unknown	NA	NA	NA	NA	NA	Schizophrenia	Haloperidol
9983G	70	2023-02-17	59	120	2023-03-17	20.42	2023-02-17	2023-02-17	30	1	2	2	male	2023-02-09	48	7	10	Single	No	Unknown	NA	NA	No	No	No	Schizophrenia	Haloperidol
9983G	69	2023-03-17	58	129	2023-04-15	20.07	2023-03-17	2023-03-17	30	1	3	2	male	2023-02-09	48	7	8	Single	No	Unknown	NA	NA	No	No	No	Schizophrenia	Haloperidol
9983G	70	2023-06-08	58	130	2023-07-08	20.07	2023-06-08	2023-06-08	30	0	4	2	male	2023-02-09	48	7	NA	Single	No	Unknown	NA	NA	No	No	No	Schizophrenia	Haloperidol
9983G	72	2023-07-08	60	130	2023-08-08	20.76	2023-07-08	2023-07-08	30	1	5	2	male	2023-02-09	48	7	5	Single	No	Unknown	NA	NA	No	No	No	Schizophrenia	Haloperidol
9983G	69	2023-08-08	60	120	2023-09-07	20.76	2023-08-08	2023-08-08	30	0	6	2	male	2023-02-09	48	7	2	Single	No	Unknown	NA	NA	No	No	No	Schizophrenia	Haloperidol
9983G	69	2023-09-08	61	119	2023-10-01	21.11	2023-09-08	2023-09-08	30	0	7	2	male	2023-02-09	48	7	0	Single	No	Unknown	NA	NA	No	No	No	Schizophrenia	Haloperidol
9983G	67	2023-10-12	61	129	2023-11-11	21.11	2023-10-12	2023-10-12	30	0	8	2	male	2023-02-09	48	7	0	Single	No	Unknown	NA	NA	No	No	No	Schizophrenia	Haloperidol
9665T	76	---	44	108	2023-11-03	18.08	2023-10-06	2023-10-06	30	0	1	1	female	2023-10-06	17	14	13	Single	No	Unknown	Never Alcohol user	Never drug user	NA	NA	NA	Epilepsy	Sodium Valproate
9665T	78	2023-11-03	44.4	110	2023-12-01	18.24	2023-11-03	2023-11-03	30	1	2	1	female	2023-10-06	17	14	12	Single	No	Unknown	Never Alcohol user	Never drug user	No	No	No	Epilepsy	Sodium Valproate
5217O	80	---	67	120	2022-08-19	24.91	2022-07-20	2022-07-20	30	0	1	2	female	2022-07-20	40	8	4	Common-law	No	Unknown	Past Alcohol user	Never drug user	NA	NA	NA	Depressive episodes	Amitriptyline
5217O	80	2022-08-19	67	121	2022-09-19	24.91	2022-08-19	2022-08-19	30	1	2	2	female	2022-07-20	40	8	5	Common-law	No	Unknown	Past Alcohol user	Never drug user	No	No	No	Bipolar affective disorder	Amitriptyline
3128B	69	---	54	121	2023-10-20	22.19	2023-09-21	2023-09-21	30	0	1	2	male	2023-09-21	23	8	8	Single	No	No	Never Alcohol user	Never drug user	NA	NA	NA	Epilepsy	Carbamazepine
3128B	68	2023-10-20	54	111	2023-11-20	22.19	2023-10-20	2023-10-20	30	1	2	2	male	2023-09-21	23	8	8	Single	No	No	Never Alcohol user	Never drug user	No	No	No	Epilepsy	Carbamazepine
9254C	82	---	58	120	2022-12-22	20.55	2022-11-24	2022-11-24	30	0	1	1	male	2022-11-24	26	12	21	Single	No	No	Never Alcohol user	Never drug user	NA	NA	NA	Epilepsy	Carbamazepine
9254C	90	2022-12-22	58.5	118	2023-01-23	20.73	2022-12-22	2022-12-22	30	1	2	1	male	2022-11-24	26	12	20	Single	No	No	Never Alcohol user	Never drug user	No	No	No	Epilepsy	Carbamazepine
9254C	81	2023-04-12	58	118	2023-05-12	20.55	2023-04-12	2023-04-12	30	0	3	1	male	2022-11-24	26	12	18	Single	No	No	Never Alcohol user	Never drug user	No	No	No	Epilepsy	Carbamazepine
9254C	79	2023-05-14	58.5	120	2023-06-13	20.73	2023-05-14	2023-05-14	30	0	4	1	male	2022-11-24	26	12	NA	Single	No	No	Never Alcohol user	Never drug user	No	No	No	Epilepsy	Carbamazepine
9254C	78	2023-07-12	59	111	2023-08-10	20.9	2023-07-12	2023-07-12	30	0	5	1	male	2022-11-24	26	12	17	Single	No	No	Never Alcohol user	Never drug user	No	No	No	Epilepsy	Carbamazepine
9254C	81	2023-08-08	60	120	2023-09-06	21.26	2023-08-08	2023-08-08	30	1	6	1	male	2022-11-24	26	12	15	Single	No	No	Never Alcohol user	Never drug user	No	No	No	Epilepsy	Carbamazepine
9254C	72	2023-09-05	61	111	2023-10-04	21.61	2023-09-05	2023-09-05	30	1	7	1	male	2022-11-24	26	12	16	Single	No	No	Never Alcohol user	Never drug user	No	No	No	Epilepsy	Carbamazepine
5347G	76	---	55.8	158	2023-09-21	23.84	2023-08-23	2023-08-23	30	0	1	1	female	2023-08-23	66	14	15	Widowed	No	Yes	Never Alcohol user	Never drug user	NA	NA	NA	Epilepsy	Sodium Valproate
1854Z	NA	---	0	0	2022-09-29	0	2022-08-29	2022-08-29	30	0	1	2	male	2022-08-29	38	5	0	Common-law	No	Unknown	Past Alcohol user	Past drug user	NA	NA	NA	Sexual dysfunction not caused by organic disorder	Amitriptyline
1854Z	80	2023-05-25	70	110	2023-06-23	24.51	2023-05-25	2023-05-25	30	0	2	2	male	2022-08-29	38	5	2	Common-law	No	Unknown	Past Alcohol user	Past drug user	No	No	No	Delusional disorder	Amitriptyline
1854Z	80	2023-07-25	70	110	2023-08-27	24.51	2023-07-25	2023-07-25	30	0	3	2	male	2022-08-29	38	5	3	Common-law	No	Unknown	Past Alcohol user	Past drug user	No	No	No	Sexual dysfunction not caused by organic disorder	Amitriptyline
9490I	NA	---	0	0	2023-01-03	0	2022-12-21	2022-12-21	15	0	1	2	male	2022-12-21	58	5	2	Single	Unknown	Unknown	Past Alcohol user	Past drug user	NA	NA	NA	Phobic anxiety disorders	Haloperidol
9490I	NA	2023-01-03	79	0	2023-02-03	0	2023-01-03	2023-01-03	30	1	2	2	male	2022-12-21	58	5	2	Single	Unknown	Unknown	Past Alcohol user	Past drug user	No	No	No	Phobic anxiety disorders	Haloperidol
9490I	65	2023-03-17	78	111	2023-04-17	29.72	2023-03-17	2023-03-17	30	0	3	2	male	2022-12-21	58	5	5	Single	Unknown	Unknown	Past Alcohol user	Past drug user	No	No	No	Phobic anxiety disorders	Thioridazine
9490I	70	2023-07-17	78	110	2023-08-17	29.72	2023-07-17	2023-07-17	30	0	4	2	male	2022-12-21	58	5	5	Single	Unknown	Unknown	Past Alcohol user	Past drug user	No	No	No	Phobic anxiety disorders	Thioridazine
9490I	70	2023-09-22	78	120	2023-10-23	29.72	2023-09-22	2023-09-22	30	0	5	2	male	2022-12-21	58	5	1	Single	Unknown	Unknown	Past Alcohol user	Past drug user	No	No	No	Phobic anxiety disorders	Thioridazine
3065B	83	---	35.8	147	2022-09-17	14.52	2022-08-17	2022-08-17	30	0	1	2	female	2022-08-17	70	5	7	Common-law	Yes	Yes	Past Alcohol user	Past drug user	NA	NA	NA	Schizophrenia	Thioridazine
6539A	80	---	75	112	2023-09-26	24.49	2023-08-28	2023-08-28	30	0	1	1	male	2023-08-28	25	14	13	Common-law	No	Unknown	Never Alcohol user	Never drug user	NA	NA	NA	Epilepsy	Sodium Valproate
4968F	90	2023-08-29	60	132	2023-09-29	20.28	2023-08-29	2023-08-29	30	0	2	2	male	2023-08-07	24	5	20	Single	No	No	Past Alcohol user	Past drug user	No	No	No	Acute stress reaction	Amitriptyline
6120I	81	---	61	120	2022-10-21	20.86	2022-09-21	2022-09-21	30	0	1	1	male	2022-09-21	47	12	17	Single	No	No	Never Alcohol user	Never drug user	NA	NA	NA	Mental and behavioral disorders due to alcohol use	Chlorpromazine
3874J	80	---	45	110	2022-04-12	20	2022-03-15	2022-03-15	30	0	1	1	female	2022-03-15	17	14	12	Single	No	No	Never Alcohol user	Never drug user	NA	NA	NA	Epilepsy	Carbamazepine
3874J	83	2022-04-13	45	112	2022-05-11	20	2022-04-13	2022-04-13	30	1	2	1	female	2022-03-15	17	14	14	Single	No	No	Never Alcohol user	Never drug user	No	No	No	Epilepsy	Carbamazepine
3874J	82	2022-05-17	46	111	2022-06-15	20.44	2022-05-17	2022-05-17	30	0	3	1	female	2022-03-15	17	14	14	Single	No	No	Never Alcohol user	Never drug user	No	No	No	Epilepsy	Carbamazepine
3874J	79	2022-06-20	46	120	2022-07-18	20.44	2022-06-20	2022-06-20	30	0	4	1	female	2022-03-15	17	14	14	Single	No	No	Never Alcohol user	Never drug user	No	No	No	Epilepsy	Carbamazepine
3874J	70	2022-08-05	46	120	2022-09-03	20.44	2022-08-05	2022-08-05	30	0	5	1	female	2022-03-15	17	14	14	Single	No	No	Never Alcohol user	Never drug user	No	No	No	Epilepsy	Carbamazepine
3874J	75	2022-08-26	46	110	2022-09-23	20.44	2022-08-26	2022-08-26	30	1	6	1	female	2022-03-15	17	14	12	Single	No	No	Never Alcohol user	Never drug user	No	No	No	Epilepsy	Carbamazepine
3874J	75	2023-01-30	46	110	2023-02-28	20.44	2023-01-30	2023-01-30	30	0	7	1	female	2022-03-15	17	14	NA	Single	No	No	Never Alcohol user	Never drug user	No	No	No	Epilepsy	Carbamazepine
3874J	83	2023-03-29	46	108	2023-04-28	20.44	2023-03-29	2023-03-29	30	0	8	1	female	2022-03-15	17	14	13	Single	No	No	Never Alcohol user	Never drug user	No	No	No	Epilepsy	Carbamazepine
3874J	76	2023-05-27	46	100	2023-06-25	20.44	2023-05-27	2023-05-27	30	0	9	1	female	2022-03-15	17	14	12	Single	No	No	Never Alcohol user	Never drug user	No	No	No	Epilepsy	Carbamazepine
3874J	74	2023-06-23	46	102	2023-07-21	20.44	2023-06-23	2023-06-23	30	1	10	1	female	2022-03-15	17	14	11	Single	No	No	Never Alcohol user	Never drug user	No	No	No	Epilepsy	Carbamazepine
5079B	81	---	79	127	2024-02-02	26.7	2024-01-03	2023-11-03	30	0	1	1	male	2023-11-03	39	13	2	Common-law	No	Unknown	Past Alcohol user	Never drug user	NA	NA	NA	Epilepsy	Carbamazepine
4173X	NA	---	57	0	2023-08-21	22.27	2023-07-20	2023-07-20	60	0	1	2	female	2023-07-20	36	8	9	Married	No	No	Never Alcohol user	Never drug user	NA	NA	NA	Epilepsy	Carbamazepine
6665X	76	---	54	120	2023-08-28	22.48	2023-08-21	2023-08-21	7	0	1	2	female	2023-08-21	45	8	9	Widowed	No	No	Current Alcohol user	Never drug user	NA	NA	NA	Epilepsy	Carbamazepine
6665X	76	2023-09-13	52	120	2023-09-27	21.64	2023-09-13	2023-09-13	15	0	2	2	female	2023-08-21	45	8	10	Widowed	No	No	Current Alcohol user	Never drug user	No	No	No	Epilepsy	Haloperidol
6665X	78	2023-10-05	52	121	2023-11-06	21.64	2023-10-05	2023-10-05	30	0	3	2	female	2023-08-21	45	8	9	Widowed	No	No	Current Alcohol user	Never drug user	No	No	No	Epilepsy	Haloperidol
8538I	91	---	60	121	2023-09-25	24.34	2023-08-25	2023-08-25	30	0	1	2	female	2023-08-25	27	8	10	Single	No	No	Past Alcohol user	Never drug user	NA	NA	NA	Dissociative disorders	Carbamazepine
8538I	79	2023-10-02	59	125	2023-11-03	23.94	2023-10-02	2023-10-02	30	0	2	2	female	2023-08-25	27	8	6	Single	No	No	Past Alcohol user	Never drug user	No	No	No	Dissociative disorders	Carbamazepine
7319P	90	---	58	105	2023-02-06	21.83	2023-01-05	2023-01-05	30	0	1	1	female	2023-01-05	20	12	21	Single	Unknown	Unknown	Never Alcohol user	Never drug user	NA	NA	NA	Epilepsy	Carbamazepine
7319P	85	2023-02-08	51	110	2023-03-08	19.2	2023-02-08	2023-02-08	30	0	2	1	female	2023-01-05	20	12	28	Single	Unknown	Unknown	Never Alcohol user	Never drug user	No	No	No	Epilepsy	Carbamazepine
7319P	80	2023-03-14	60	110	2023-04-14	22.58	2023-03-14	2023-03-14	30	0	3	1	female	2023-01-05	20	12	20	Single	Unknown	Unknown	Never Alcohol user	Never drug user	No	No	No	Epilepsy	Carbamazepine
7319P	78	2023-05-10	62	120	2023-06-09	23.34	2023-05-10	2023-05-10	30	0	4	1	female	2023-01-05	20	12	14	Single	Unknown	Unknown	Never Alcohol user	Never drug user	No	No	No	Epilepsy	Carbamazepine
7319P	82	2023-06-13	62	111	2023-07-11	22.77	2023-06-13	2023-06-13	60	0	5	1	female	2023-01-05	20	12	14	Single	Unknown	Unknown	Never Alcohol user	Never drug user	No	No	No	Epilepsy	Carbamazepine
7319P	92	2023-07-17	63.5	120	2023-08-15	23.9	2023-07-17	2023-07-17	30	0	6	1	female	2023-01-05	20	12	12	Single	Unknown	Unknown	Never Alcohol user	Never drug user	No	No	No	Epilepsy	Carbamazepine
7319P	81	2023-08-16	63.2	120	2023-09-14	23.79	2023-08-16	2023-08-16	30	1	7	1	female	2023-01-05	20	12	NA	Single	Unknown	Unknown	Never Alcohol user	Never drug user	No	No	No	Epilepsy	Carbamazepine
7319P	81	2023-09-14	65.2	115	2023-10-12	23.95	2023-09-14	2023-09-14	30	1	8	1	female	2023-01-05	20	12	NA	Single	Unknown	Unknown	Never Alcohol user	Never drug user	No	No	No	Epilepsy	Carbamazepine
4110U	NA	---	0	0	2022-08-29	0	2022-08-15	2022-08-15	15	0	1	2	male	2022-08-15	28	1	14	Single	No	Unknown	Past Alcohol user	Past drug user	NA	NA	NA	Mental and behavioral disorders due to alcohol use	Thioridazine
4110U	18	2023-03-16	63	127	2023-04-14	22.86	2023-03-16	2023-03-16	30	0	2	2	male	2022-08-15	28	1	12	Single	No	Unknown	Past Alcohol user	Past drug user	No	No	No	Mental and behavioral disorders due to alcohol use	Haloperidol
4110U	61	2023-11-17	57	99	2023-12-15	20.69	2023-11-17	2023-11-17	30	0	3	2	male	2022-08-15	28	1	16	Single	No	Unknown	Past Alcohol user	Past drug user	No	No	No	Mental and behavioral disorders due to alcohol use	Haloperidol
4355P	80	---	45	121	2022-04-02	17.58	2022-03-02	2022-03-02	30	0	1	2	male	2022-03-02	23	1	16	Single	Yes	Unknown	Never Alcohol user	Never drug user	NA	NA	NA	Schizophrenia	Chlorpromazine
4355P	87	2022-04-01	45	123	2022-04-29	17.58	2022-04-01	2022-04-01	30	1	2	2	male	2022-03-02	23	1	17	Single	Yes	Unknown	Never Alcohol user	Never drug user	No	No	No	Schizophrenia	Chlorpromazine
4355P	80	2022-04-29	45	120	2022-05-27	17.58	2022-04-29	2022-04-29	30	1	3	2	male	2022-03-02	23	1	16	Single	Yes	Unknown	Never Alcohol user	Never drug user	No	No	No	Schizophrenia	Thioridazine
4355P	81	2022-05-24	45	121	2022-07-22	17.58	2022-05-24	2022-05-24	60	1	4	2	male	2022-03-02	23	1	14	Single	Yes	Unknown	Never Alcohol user	Never drug user	No	No	No	Schizophrenia	Thioridazine
4355P	80	2022-07-22	45	120	2022-09-21	17.58	2022-07-22	2022-07-22	60	1	5	2	male	2022-03-02	23	1	10	Single	Yes	Unknown	Never Alcohol user	Never drug user	No	No	No	Schizophrenia	Thioridazine
4355P	80	2022-09-21	0	120	2022-10-21	0	2022-09-21	2022-09-21	30	0	6	2	male	2022-03-02	23	1	10	Single	Yes	Unknown	Never Alcohol user	Never drug user	No	No	No	Schizophrenia	Thioridazine
4355P	80	2022-10-22	0	120	2022-12-22	0	2022-10-22	2022-10-22	60	0	7	2	male	2022-03-02	23	1	10	Single	Yes	Unknown	Never Alcohol user	Never drug user	No	No	No	Schizophrenia	Thioridazine
4355P	80	2023-01-06	46	120	2023-03-06	17.97	2023-01-06	2023-01-06	60	0	8	2	male	2022-03-02	23	1	10	Single	Yes	Unknown	Never Alcohol user	Never drug user	No	No	No	Schizophrenia	Thioridazine
4355P	79	2023-08-02	47	123	2023-10-02	18.36	2023-08-02	2023-08-02	60	0	9	2	male	2022-03-02	23	1	9	Single	Yes	Unknown	Never Alcohol user	Never drug user	No	No	No	Schizophrenia	Thioridazine
4355P	80	2023-10-02	47	120	2023-12-01	18.36	2023-10-02	2023-10-02	60	0	10	2	male	2022-03-02	23	1	8	Single	Yes	Unknown	Never Alcohol user	Never drug user	No	No	No	Schizophrenia	Thioridazine
5466X	80	---	65	110	2022-08-03	25.39	2022-07-08	2022-07-08	30	0	1	2	male	2022-07-08	20	5	4	Single	No	No	Never Alcohol user	Never drug user	NA	NA	NA	Delusional disorder	Thioridazine
5466X	80	2022-08-08	65	110	2022-09-08	25.39	2022-08-08	2022-08-08	30	0	2	2	male	2022-07-08	20	5	2	Single	No	No	Never Alcohol user	Never drug user	No	No	No	Schizophrenia	Thioridazine
5466X	80	2022-09-08	65	110	2022-10-07	25.39	2022-09-08	2022-09-08	30	0	3	2	male	2022-07-08	20	5	2	Single	No	No	Never Alcohol user	Never drug user	No	No	No	Schizophrenia	Thioridazine
5466X	NA	2022-10-10	0	0	2022-11-10	0	2022-10-10	2022-10-10	30	0	4	2	male	2022-07-08	20	5	NA	Single	No	No	Never Alcohol user	Never drug user	No	No	No	Schizophrenia	Haloperidol
5466X	NA	2023-03-24	0	0	2023-04-24	0	2023-03-24	2023-03-24	30	0	5	2	male	2022-07-08	20	5	NA	Single	No	No	Never Alcohol user	Never drug user	No	No	No	Schizophrenia	Haloperidol
5466X	57	2023-08-21	55	97	2023-09-22	21.48	2023-08-21	2023-08-21	30	0	6	2	male	2022-07-08	20	5	4	Single	No	No	Never Alcohol user	Never drug user	No	No	No	Schizophrenia	Haloperidol
5466X	68	2023-10-06	59	120	2023-11-06	23.05	2023-10-06	2023-10-06	30	0	7	2	male	2022-07-08	20	5	4	Single	No	No	Never Alcohol user	Never drug user	No	No	No	Schizophrenia	Haloperidol
8782S	79	---	0	121	2023-05-22	0	2023-04-21	2023-04-21	30	0	1	2	male	2023-04-21	27	8	7	Married	No	No	Past Alcohol user	Past drug user	NA	NA	NA	Epilepsy	Carbamazepine
9966F	80	---	48	121	2023-02-01	18.07	2023-01-18	2023-01-18	15	0	1	2	female	2023-01-18	22	5	9	Single	No	Unknown	Current Alcohol user	Never drug user	NA	NA	NA	Nonorganic sleep disorders	Amitriptyline
9966F	70	2023-08-29	48	120	2023-09-29	18.07	2023-08-29	2023-08-29	30	0	2	2	female	2023-01-18	22	5	8	Single	No	Unknown	Current Alcohol user	Never drug user	No	No	No	Nonorganic sleep disorders	Amitriptyline
9966F	75	2023-12-15	48	110	2024-01-14	18.07	2023-12-15	2023-12-15	30	0	3	2	female	2023-01-18	22	5	7	Single	No	Unknown	Current Alcohol user	Never drug user	No	No	No	Nonorganic sleep disorders	Amitriptyline
3496V	81	---	53	120	2022-10-20	20.2	2022-09-20	2022-09-20	30	0	1	1	male	2022-09-20	26	12	16	Single	No	No	Never Alcohol user	Never drug user	NA	NA	NA	Epilepsy	Carbamazepine
3855Y	NA	---	39.2	0	2023-06-27	18.14	2023-05-29	2023-05-29	30	0	1	1	female	2023-05-29	15	14	13	NA	No	Unknown	Never Alcohol user	Never drug user	NA	NA	NA	Epilepsy	Carbamazepine
3855Y	76	2023-06-27	39.2	100	2023-07-25	18.14	2023-06-27	2023-06-27	30	1	2	1	female	2023-05-29	15	14	12	NA	No	Unknown	Never Alcohol user	Never drug user	No	No	No	Epilepsy	Carbamazepine
3855Y	76	2023-07-31	40	102	2023-08-29	18.51	2023-07-31	2023-07-31	30	0	3	1	female	2023-05-29	15	14	14	NA	No	Unknown	Never Alcohol user	Never drug user	No	No	No	Epilepsy	Carbamazepine
3855Y	80	2023-09-27	40	110	2023-10-25	18.51	2023-09-27	2023-09-27	30	0	4	1	female	2023-05-29	15	14	15	NA	No	Unknown	Never Alcohol user	Never drug user	No	No	No	Epilepsy	Sodium Valproate
3855Y	78	2023-11-10	40	116	2023-12-08	18.51	2023-11-10	2023-11-10	30	0	5	1	female	2023-05-29	15	14	16	NA	No	Unknown	Never Alcohol user	Never drug user	No	No	No	Epilepsy	Carbamazepine
2798X	79	---	61	111	2023-03-06	19.92	2023-02-06	2023-02-06	30	0	1	2	female	2023-02-06	26	8	7	Married	No	No	Never Alcohol user	Never drug user	NA	NA	NA	Epilepsy	Carbamazepine
1960V	90	---	98	120	2023-02-22	34.31	2023-01-23	2023-01-23	30	0	1	2	female	2023-01-23	25	1	6	Single	No	No	Never Alcohol user	Never drug user	NA	NA	NA	Epilepsy	Carbamazepine
6225P	79	---	52	101	2022-12-13	19.57	2022-11-14	2022-11-14	30	0	1	2	male	2022-11-14	22	8	6	Single	No	No	Current Alcohol user	Current drug user	NA	NA	NA	Mental and behavioral disorders due to multiple drug use	Haloperidol
6225P	76	2023-02-06	52	111	2023-04-07	19.57	2023-02-06	2023-02-06	60	0	2	2	male	2022-11-14	22	8	8	Single	No	No	Current Alcohol user	Current drug user	No	No	No	Mental and behavioral disorders due to multiple drug use	Haloperidol
2580O	81	---	63	120	2022-10-20	23.71	2022-09-20	2022-09-20	30	0	1	1	female	2022-09-20	39	12	12	Common-law	No	No	Never Alcohol user	Never drug user	NA	NA	NA	Epilepsy	Carbamazepine
1442H	78	---	68	123	2024-01-18	21.46	2023-12-20	2023-12-20	30	0	1	2	male	2023-12-20	23	1	6	Single	No	No	Never Alcohol user	Never drug user	NA	NA	NA	Delusional disorder	Haloperidol
4254X	83	---	70	121	2023-07-20	25.71	2023-05-15	2023-05-15	30	0	1	2	male	2023-05-15	42	8	7	Single	Yes	No	Current Alcohol user	Never drug user	NA	NA	NA	Migraine syndromes	Carbamazepine
4254X	83	2023-06-16	70	121	2023-07-20	25.71	2023-06-16	2023-06-16	30	0	2	2	male	2023-05-15	42	8	7	Single	Yes	No	Current Alcohol user	Never drug user	No	No	No	Migraine syndromes	Carbamazepine
3311P	101	---	56	119	2022-05-19	23.31	2022-04-20	2022-04-20	30	0	1	1	female	2022-04-20	19	13	6	Single	No	Unknown	Never Alcohol user	Never drug user	NA	NA	NA	Epilepsy	Carbamazepine
3311P	78	2022-05-18	56	116	2022-06-17	23.31	2022-05-18	2022-05-18	30	1	2	1	female	2022-04-20	19	13	NA	Single	No	Unknown	Never Alcohol user	Never drug user	No	No	No	Epilepsy	Carbamazepine
3311P	77	2022-11-11	57	113	2022-12-09	23.73	2022-11-11	2022-11-11	30	0	3	1	female	2022-04-20	19	13	NA	Single	No	Unknown	Never Alcohol user	Never drug user	No	No	No	Epilepsy	Carbamazepine
4423Y	80	---	0	150	2023-06-13	0	2023-05-15	2023-05-15	30	0	1	1	female	2023-05-15	18	16	23	Single	Unknown	Unknown	Never Alcohol user	Never drug user	NA	NA	NA	Epilepsy	Carbamazepine
4423Y	60	2023-08-16	0	120	2023-09-14	0	2023-08-16	2023-08-16	30	0	2	1	female	2023-05-15	18	16	20	Single	Unknown	Unknown	Never Alcohol user	Never drug user	No	No	No	Epilepsy	Carbamazepine
4423Y	NA	2023-09-18	0	0	2023-10-16	0	2023-09-18	2023-09-18	30	0	3	1	female	2023-05-15	18	16	NA	Single	Unknown	Unknown	Never Alcohol user	Never drug user	No	No	No	Epilepsy	Carbamazepine
4423Y	NA	2023-12-11	0	0	2024-01-10	0	2023-12-11	2023-12-11	30	0	4	1	female	2023-05-15	18	16	20	Single	Unknown	Unknown	Never Alcohol user	Never drug user	No	No	No	Epilepsy	Carbamazepine
4423Y	60	2024-01-14	48	120	2024-02-13	0	2024-01-14	2024-01-14	30	0	5	1	female	2023-05-15	18	16	7	Single	Unknown	Unknown	Never Alcohol user	Never drug user	No	No	No	Epilepsy	Carbamazepine
1966P	81	---	48	123	2022-07-15	17.63	2022-06-17	2022-06-17	30	0	1	2	female	2022-06-17	50	1	12	Divorced	Yes	Yes	Never Alcohol user	Never drug user	NA	NA	NA	Nonorganic insomnia	Amitriptyline
1878I	83	---	67	121	2023-05-02	23.18	2023-04-03	2023-04-03	30	0	1	2	male	2023-04-03	28	1	7	Single	Unknown	Unknown	Never Alcohol user	Current drug user	NA	NA	NA	Epilepsy	Carbamazepine
1878I	80	2023-05-04	67	120	2023-06-02	23.18	2023-05-04	2023-05-04	30	0	2	2	male	2023-04-03	28	1	6	Single	Unknown	Unknown	Never Alcohol user	Current drug user	No	No	No	Epilepsy	Carbamazepine
1878I	80	2023-05-29	67	121	2023-06-27	23.18	2023-05-29	2023-05-29	30	1	3	2	male	2023-04-03	28	1	6	Single	Unknown	Unknown	Never Alcohol user	Current drug user	No	No	No	Epilepsy	Carbamazepine
7254J	102	---	46	142	2022-08-25	18.43	2022-08-11	2022-08-11	15	0	1	2	female	2022-08-11	48	5	10	Separated	Yes	No	Past Alcohol user	Never drug user	NA	NA	NA	Bipolar affective disorder	Amitriptyline
3412L	80	2023-08-21	61	110	2023-09-19	22.41	2023-08-21	2023-08-21	30	0	4	1	male	2022-06-15	41	14	14	Common-law	No	Unknown	Never Alcohol user	Never drug user	No	No	No	Epilepsy	Sodium Valproate
9985I	79	---	57	121	2023-02-22	0	2022-12-21	2022-12-21	60	0	1	2	male	2022-12-21	20	8	5	Single	No	No	Never Alcohol user	Never drug user	NA	NA	NA	Epilepsy	Carbamazepine
9985I	78	2023-02-22	57	120	2023-04-24	20.2	2023-02-22	2023-02-22	60	1	2	2	male	2022-12-21	20	8	5	Single	No	No	Never Alcohol user	Never drug user	No	No	No	Epilepsy	Carbamazepine
9214E	81	---	68	110	2022-03-29	22.46	2022-03-01	2022-03-01	30	0	1	1	male	2022-03-01	20	14	13	Single	No	No	Current Alcohol user	Current drug user	NA	NA	NA	Delusional disorder	Chlorpromazine
1004K	NA	---	0	0	2023-12-14	0	2023-11-14	2023-11-14	30	0	1	1	male	2023-11-14	27	12	20	Single	Unknown	Unknown	Never Alcohol user	Never drug user	NA	NA	NA	Epilepsy	Carbamazepine
8839P	81	---	51	120	2023-10-18	19.68	2023-09-20	2023-09-20	30	0	1	1	male	2023-09-20	21	12	18	Single	Unknown	Unknown	Never Alcohol user	Never drug user	NA	NA	NA	Epilepsy	Carbamazepine
6737W	69	---	56	111	2023-08-04	19.38	2023-07-03	2023-07-03	30	0	1	2	male	2023-07-03	20	8	7	Single	No	No	Current Alcohol user	Current drug user	NA	NA	NA	Mental and behavioral disorders due to multiple drug use	Haloperidol
6737W	70	2023-08-04	60	119	2023-09-04	20.76	2023-08-04	2023-08-04	30	0	2	2	male	2023-07-03	20	8	6	Single	No	No	Current Alcohol user	Current drug user	No	No	No	Mental and behavioral disorders due to multiple drug use	Haloperidol
1305P	78	2023-07-27	55	100	2023-08-25	21.48	2023-07-27	2023-07-27	30	1	8	1	female	2022-02-10	17	14	14	Single	Unknown	Unknown	Never Alcohol user	Never drug user	No	No	No	Epilepsy	Sodium Valproate
9848W	80	---	58	120	2022-08-19	22.1	2022-07-20	2022-07-20	30	0	1	2	female	2022-07-20	28	8	5	Single	No	No	Never Alcohol user	Never drug user	NA	NA	NA	Paranoid personality disorder	Carbamazepine
9848W	76	2022-08-19	59	111	2022-09-19	22.48	2022-08-19	2022-08-19	30	1	2	2	female	2022-07-20	28	8	6	Single	No	No	Never Alcohol user	Never drug user	No	No	No	Paranoid personality disorder	Carbamazepine
8381V	75	---	54	115	2022-10-18	22.48	2022-09-20	2022-09-20	30	0	1	1	female	2022-09-20	31	14	14	Common-law	No	Unknown	Never Alcohol user	Never drug user	NA	NA	NA	Schizophrenia	Haloperidol
8381V	NA	2023-01-24	56	0	2023-02-22	23.31	2023-01-24	2023-01-24	30	0	2	1	female	2022-09-20	31	14	NA	Common-law	No	Unknown	Never Alcohol user	Never drug user	No	No	No	Delusional disorder	Haloperidol
8381V	80	2023-09-15	55	110	2023-10-13	22.89	2023-09-15	2023-09-15	30	0	3	1	female	2022-09-20	31	14	15	Common-law	No	Unknown	Never Alcohol user	Never drug user	No	No	No	Delusional disorder	Haloperidol
3886V	90	---	37	122	2023-10-04	0	2023-09-04	2023-09-04	30	0	1	1	female	2023-09-04	16	16	19	Single	Unknown	Unknown	Never Alcohol user	Never drug user	NA	NA	NA	Epilepsy	Carbamazepine
7901U	74	---	55	103	2023-08-03	19.96	2023-07-04	2023-07-04	30	0	1	1	male	2023-07-04	20	13	2	Single	No	Unknown	Past Alcohol user	Never drug user	NA	NA	NA	Epilepsy	Carbamazepine
7901U	NA	2023-08-04	50	0	2023-09-03	18.14	2023-08-04	2023-08-04	30	0	2	1	male	2023-07-04	20	13	NA	Single	No	Unknown	Past Alcohol user	Never drug user	No	No	No	Epilepsy	Carbamazepine
7901U	70	2023-09-04	53	110	2023-10-03	19.23	2023-09-04	2023-09-04	30	0	3	1	male	2023-07-04	20	13	NA	Single	No	Unknown	Past Alcohol user	Never drug user	No	No	No	Epilepsy	Carbamazepine
7901U	79	2023-12-14	53	117	2024-01-12	19.23	2023-12-14	2023-12-14	30	0	4	1	male	2023-07-04	20	13	3	Single	No	Unknown	Past Alcohol user	Never drug user	No	No	No	Epilepsy	Carbamazepine
2263K	70	---	46	100	2022-03-15	18.9	2022-02-17	2022-02-17	30	0	1	1	male	2022-02-17	16	14	12	Single	No	No	Never Alcohol user	Never drug user	NA	NA	NA	Epilepsy	Carbamazepine
2263K	71	2022-03-15	45	101	2022-04-12	18.49	2022-03-15	2022-03-15	30	1	2	1	male	2022-02-17	16	14	12	Single	No	No	Never Alcohol user	Never drug user	No	No	No	Epilepsy	Carbamazepine
2263K	65	2022-04-12	46	100	2022-05-10	18.9	2022-04-12	2022-04-12	30	1	3	1	male	2022-02-17	16	14	11	Single	No	No	Never Alcohol user	Never drug user	No	No	No	Epilepsy	Carbamazepine
2263K	76	2022-05-10	48	108	2022-06-08	19.72	2022-05-10	2022-05-10	30	1	4	1	male	2022-02-17	16	14	12	Single	No	No	Never Alcohol user	Never drug user	No	No	No	Epilepsy	Carbamazepine
2263K	70	2022-06-08	48	108	2022-07-08	19.72	2022-06-08	2022-06-08	30	1	5	1	male	2022-02-17	16	14	13	Single	No	No	Never Alcohol user	Never drug user	No	No	No	Epilepsy	Carbamazepine
2263K	69	2022-08-08	47	110	2022-09-06	19.31	2022-08-08	2022-08-08	30	0	6	1	male	2022-02-17	16	14	10	Single	No	No	Never Alcohol user	Never drug user	No	No	No	Epilepsy	Carbamazepine
2263K	74	2022-09-29	48	112	2022-10-26	19.72	2022-09-29	2022-09-29	30	0	7	1	male	2022-02-17	16	14	12	Single	No	No	Never Alcohol user	Never drug user	No	No	No	Epilepsy	Carbamazepine
2263K	NA	2022-10-24	47	0	2022-11-20	18.36	2022-10-24	2022-10-24	30	0	8	1	male	2022-02-17	16	14	NA	Single	No	No	Never Alcohol user	Never drug user	No	No	No	Epilepsy	Carbamazepine
2263K	78	2022-11-17	47	110	2022-12-18	18.36	2022-11-17	2022-11-17	30	1	9	1	male	2022-02-17	16	14	14	Single	No	No	Never Alcohol user	Never drug user	No	No	No	Epilepsy	Carbamazepine
2263K	79	2023-02-16	48	112	2023-03-14	18.75	2023-02-16	2023-02-16	30	0	10	1	male	2022-02-17	16	14	12	Single	No	No	Never Alcohol user	Never drug user	No	No	No	Epilepsy	Carbamazepine
2263K	80	2023-03-14	48	110	2023-04-12	18.75	2023-03-14	2023-03-14	30	1	11	1	male	2022-02-17	16	14	11	Single	No	No	Never Alcohol user	Never drug user	No	No	No	Epilepsy	Carbamazepine
2263K	80	2023-04-13	48	112	2023-05-11	18.75	2023-04-13	2023-04-13	30	1	12	1	male	2022-02-17	16	14	14	Single	No	No	Never Alcohol user	Never drug user	No	No	No	Epilepsy	Carbamazepine
2263K	80	2023-05-11	48	110	2023-06-09	18.75	2023-05-11	2023-05-11	30	1	13	1	male	2022-02-17	16	14	13	Single	No	No	Never Alcohol user	Never drug user	No	No	No	Epilepsy	Carbamazepine
6683Y	80	2023-08-08	60	120	2023-09-06	22.58	2023-08-08	2023-08-08	30	1	13	1	male	2022-07-15	72	14	14	Common-law	No	Unknown	Never Alcohol user	Never drug user	No	No	No	Epilepsy	Sodium Valproate
2263K	80	2023-07-10	48	120	2023-08-08	18.75	2023-07-10	2023-07-10	30	1	15	1	male	2022-02-17	16	14	11	Single	No	No	Never Alcohol user	Never drug user	No	No	No	Epilepsy	Carbamazepine
2263K	76	2023-08-18	48	112	2023-09-16	18.75	2023-08-18	2023-08-18	30	0	16	1	male	2022-02-17	16	14	13	Single	No	No	Never Alcohol user	Never drug user	No	No	No	Epilepsy	Sodium Valproate
2263K	76	2023-10-13	48	112	2023-11-13	18.75	2023-10-13	2023-10-13	30	0	17	1	male	2022-02-17	16	14	12	Single	No	No	Never Alcohol user	Never drug user	No	No	No	Epilepsy	Sodium Valproate
2263K	78	2023-11-10	48	110	2023-12-08	18.75	2023-11-10	2023-11-10	30	1	18	1	male	2022-02-17	16	14	10	Single	No	No	Never Alcohol user	Never drug user	No	No	No	Epilepsy	Carbamazepine
3559P	82	---	55	120	2023-08-01	20.96	2023-07-03	2023-07-03	30	0	1	1	male	2023-07-03	23	12	22	Single	Unknown	Unknown	Never Alcohol user	Never drug user	NA	NA	NA	Epilepsy	Carbamazepine
2684Z	60	---	57	120	2023-11-17	19.96	2023-10-20	2023-10-20	30	0	1	1	male	2023-10-20	31	16	9	Common-law	No	No	Past Alcohol user	Past drug user	NA	NA	NA	Epilepsy	Lamotrigine
3559P	89	2023-09-04	57	120	2023-10-02	21.72	2023-09-04	2023-09-04	30	0	3	1	male	2023-07-03	23	12	18	Single	Unknown	Unknown	Never Alcohol user	Never drug user	No	No	No	Epilepsy	Carbamazepine
7275E	60	---	56	106	2022-07-13	19.61	2022-06-14	2022-06-14	30	0	1	2	male	2022-06-14	25	1	14	Single	Yes	Yes	Past Alcohol user	Never drug user	NA	NA	NA	Epilepsy	Carbamazepine
1109M	71	---	49	120	2022-12-16	18.9	2022-11-18	2022-11-18	30	0	1	2	male	2022-11-18	24	7	3	Single	No	No	Current Alcohol user	Current drug user	NA	NA	NA	Epilepsy	Haloperidol
1109M	70	2022-12-16	52	129	2023-01-18	20.06	2022-12-16	2022-12-16	30	1	2	2	male	2022-11-18	24	7	0	Single	No	No	Current Alcohol user	Current drug user	No	No	No	Epilepsy	Haloperidol
1109M	60	2023-01-20	55	120	2023-02-17	21.22	2023-01-20	2023-01-20	30	0	3	2	male	2022-11-18	24	7	0	Single	No	No	Current Alcohol user	Current drug user	No	No	No	Epilepsy	Carbamazepine
1109M	72	2023-03-17	59	130	2023-04-18	22.76	2023-03-17	2023-03-17	30	0	4	2	male	2022-11-18	24	7	NA	Single	No	No	Current Alcohol user	Current drug user	No	No	No	Epilepsy	Carbamazepine
4923E	80	---	50	110	2022-03-16	18.59	2022-02-16	2022-02-16	30	0	1	1	male	2022-02-16	58	14	12	Common-law	Unknown	No	Never Alcohol user	Never drug user	NA	NA	NA	Epilepsy	Carbamazepine
4923E	74	2022-03-16	50	120	2022-05-14	18.59	2022-03-16	2022-03-16	30	1	2	1	male	2022-02-16	58	14	0	Common-law	Unknown	No	Never Alcohol user	Never drug user	No	No	No	Epilepsy	Carbamazepine
4923E	80	2022-08-02	50	120	2022-09-01	122.07	2022-08-02	2022-08-02	30	0	3	1	male	2022-02-16	58	14	13	Common-law	Unknown	No	Never Alcohol user	Never drug user	No	No	No	Epilepsy	Carbamazepine
4923E	80	2022-09-05	50	120	2022-10-03	18.59	2022-09-05	2022-09-05	30	0	4	1	male	2022-02-16	58	14	14	Common-law	Unknown	No	Never Alcohol user	Never drug user	No	No	No	Epilepsy	Carbamazepine
4923E	78	2022-11-07	50	119	2022-12-05	18.59	2022-11-07	2022-11-07	30	0	5	1	male	2022-02-16	58	14	13	Common-law	Unknown	No	Never Alcohol user	Never drug user	No	No	No	Epilepsy	Carbamazepine
4923E	80	2023-01-30	50	120	2023-02-28	18.59	2023-01-30	2023-01-30	30	0	6	1	male	2022-02-16	58	14	13	Common-law	Unknown	No	Never Alcohol user	Never drug user	No	No	No	Epilepsy	Carbamazepine
4923E	76	2023-04-03	50	112	2023-05-02	18.59	2023-04-03	2023-04-03	30	0	7	1	male	2022-02-16	58	14	15	Common-law	Unknown	No	Never Alcohol user	Never drug user	No	No	No	Epilepsy	Carbamazepine
4923E	78	2023-06-02	50	110	2023-06-30	18.59	2023-06-02	2023-06-02	30	0	8	1	male	2022-02-16	58	14	11	Common-law	Unknown	No	Never Alcohol user	Never drug user	No	No	No	Epilepsy	Carbamazepine
4923E	80	2023-07-19	50	112	2023-08-17	18.59	2023-07-19	2023-07-19	30	0	9	1	male	2022-02-16	58	14	12	Common-law	Unknown	No	Never Alcohol user	Never drug user	No	No	No	Epilepsy	Carbamazepine
4923E	78	2023-08-17	50	110	2023-09-15	18.59	2023-08-17	2023-08-17	30	1	10	1	male	2022-02-16	58	14	13	Common-law	Unknown	No	Never Alcohol user	Never drug user	No	No	No	Epilepsy	Carbamazepine
4923E	80	2023-09-19	52	120	2023-10-19	19.33	2023-09-19	2023-09-19	30	0	11	1	male	2022-02-16	58	14	13	Common-law	Unknown	No	Never Alcohol user	Never drug user	No	No	No	Epilepsy	Carbamazepine
8127E	79	---	64	122	2023-07-03	22.15	2023-06-02	2023-06-02	30	0	1	2	male	2023-06-02	44	7	0	Common-law	Yes	No	Current Alcohol user	Never drug user	NA	NA	NA	Depressive episodes	Amitriptyline
8127E	80	2023-07-10	64	130	2023-08-10	20.66	2023-07-10	2023-07-10	30	0	2	2	male	2023-06-02	44	7	0	Common-law	Yes	No	Current Alcohol user	Never drug user	No	No	No	Depressive episodes	Amitriptyline
8127E	72	2023-08-10	65	131	2023-09-11	22.49	2023-08-10	2023-08-10	30	0	3	2	male	2023-06-02	44	7	0	Common-law	Yes	No	Current Alcohol user	Never drug user	No	No	No	Depressive episodes	Amitriptyline
8127E	62	2023-11-06	65	128	2023-12-06	22.49	2023-11-06	2023-11-06	30	0	4	2	male	2023-06-02	44	7	8	Common-law	Yes	No	Current Alcohol user	Never drug user	No	No	No	Depressive episodes	Amitriptyline
6279L	79	---	57	121	2023-03-10	20.94	2023-02-13	2023-02-13	30	0	1	2	female	2023-02-13	19	1	9	Single	Unknown	Unknown	Never Alcohol user	Never drug user	NA	NA	NA	Epilepsy	Carbamazepine
6279L	80	2023-03-31	57	120	2023-04-28	20.94	2023-03-31	2023-03-31	30	0	2	2	female	2023-02-13	19	1	8	Single	Unknown	Unknown	Never Alcohol user	Never drug user	No	No	No	Epilepsy	Carbamazepine
6279L	80	2023-04-28	56	120	2023-05-26	20.57	2023-04-28	2023-04-28	30	1	3	2	female	2023-02-13	19	1	7	Single	Unknown	Unknown	Never Alcohol user	Never drug user	No	No	No	Epilepsy	Carbamazepine
6279L	78	2023-10-02	56	119	2023-11-01	20.57	2023-10-02	2023-10-02	30	0	4	2	female	2023-02-13	19	1	6	Single	Unknown	Unknown	Never Alcohol user	Never drug user	No	No	No	Epilepsy	Carbamazepine
6279L	73	2023-11-07	56	118	2023-12-05	20.57	2023-11-07	2023-11-07	30	0	5	2	female	2023-02-13	19	1	6	Single	Unknown	Unknown	Never Alcohol user	Never drug user	No	No	No	Epilepsy	Carbamazepine
2319R	72	---	65	129	2023-02-13	24.46	2023-01-13	2023-01-13	30	0	1	2	male	2023-01-13	22	7	0	Single	No	Unknown	Never Alcohol user	Never drug user	NA	NA	NA	Phobic anxiety disorders	Imipramine
2319R	70	2023-02-13	65	120	2023-03-17	24.46	2023-02-13	2023-02-13	30	0	2	2	male	2023-01-13	22	7	NA	Single	No	Unknown	Never Alcohol user	Never drug user	No	No	No	Phobic anxiety disorders	Imipramine
1127J	70	---	53	105	2022-03-26	27.83	2022-02-28	2022-02-28	30	0	1	1	female	2022-02-28	38	14	12	Common-law	No	No	Never Alcohol user	Never drug user	NA	NA	NA	Nonorganic sleep disorders	Amitriptyline
1127J	70	2022-06-01	53	110	2022-06-30	27.83	2022-06-01	2022-06-01	30	0	2	1	female	2022-02-28	38	14	13	Common-law	No	No	Never Alcohol user	Never drug user	NA	NA	NA	Nonorganic sleep disorders	Amitriptyline
6253S	78	2023-08-16	60	100	2023-09-14	22.86	2023-08-16	2023-08-16	30	1	4	1	female	2023-05-18	45	14	13	Married	No	Unknown	Never Alcohol user	Never drug user	No	No	No	Schizophrenia	Lamotrigine
5347G	94	2023-11-07	56	136	2023-12-05	0	2023-11-07	2023-11-07	30	0	2	1	female	2023-08-23	66	14	16	Widowed	No	Yes	Never Alcohol user	Never drug user	No	No	No	Epilepsy	Carbamazepine
6847Z	72	---	49	119	2022-05-09	18.9	2022-04-11	2022-04-11	30	0	1	1	male	2022-04-11	16	14	13	Single	No	Unknown	Never Alcohol user	Never drug user	NA	NA	NA	Epilepsy	Carbamazepine
6847Z	80	2022-05-10	49	112	2022-06-08	18.9	2022-05-10	2022-05-10	30	1	2	1	male	2022-04-11	16	14	13	Single	No	Unknown	Never Alcohol user	Never drug user	No	No	No	Epilepsy	Carbamazepine
6847Z	85	2022-09-14	48	118	2022-10-12	18.52	2022-09-14	2022-09-14	30	0	3	1	male	2022-04-11	16	14	13	Single	No	Unknown	Never Alcohol user	Never drug user	No	No	No	Epilepsy	Carbamazepine
6847Z	79	2022-11-26	51	110	2022-12-23	19.68	2022-11-26	2022-11-26	30	0	4	1	male	2022-04-11	16	14	12	Single	No	Unknown	Never Alcohol user	Never drug user	No	No	No	Epilepsy	Carbamazepine
9879D	NA	---	0	0	2023-04-28	0	2023-03-30	2023-03-30	30	0	1	2	female	2023-03-30	35	7	26	Separated	No	No	Never Alcohol user	Never drug user	NA	NA	NA	Schizophrenia	Haloperidol
9879D	85	2023-04-28	45	127	2023-05-26	0	2023-04-28	2023-04-28	30	1	2	2	female	2023-03-30	35	7	26	Separated	No	No	Never Alcohol user	Never drug user	No	No	No	Schizophrenia	Haloperidol
9879D	87	2023-05-26	45	130	2023-06-26	0	2023-05-26	2023-05-26	30	1	3	2	female	2023-03-30	35	7	26	Separated	No	No	Never Alcohol user	Never drug user	No	No	No	Schizophrenia	Haloperidol
9879D	78	2023-06-27	50	122	2023-07-27	22.22	2023-06-27	2023-06-27	30	0	4	2	female	2023-03-30	35	7	0	Separated	No	No	Never Alcohol user	Never drug user	No	No	No	Schizophrenia	Haloperidol
9879D	81	2023-07-27	55	121	2023-08-25	24.44	2023-07-27	2023-07-27	30	1	5	2	female	2023-03-30	35	7	20	Separated	No	No	Never Alcohol user	Never drug user	No	No	No	Schizophrenia	Haloperidol
9879D	70	2023-09-20	54	130	2023-10-20	24	2023-09-20	2023-09-20	30	0	6	2	female	2023-03-30	35	7	12	Separated	No	No	Never Alcohol user	Never drug user	No	No	No	Schizophrenia	Haloperidol
9879D	70	2023-10-20	55	129	2023-11-20	24.44	2023-10-20	2023-10-20	30	1	7	2	female	2023-03-30	35	7	8	Separated	No	No	Never Alcohol user	Never drug user	No	No	No	Schizophrenia	Haloperidol
9879D	80	2023-11-24	55	120	2023-12-23	24.44	2023-11-24	2023-11-24	30	0	8	2	female	2023-03-30	35	7	3	Separated	No	No	Never Alcohol user	Never drug user	No	No	No	Schizophrenia	Haloperidol
2048H	NA	---	72	0	2024-01-10	27.43	2023-12-15	2023-12-15	14	0	1	1	female	2023-12-15	32	12	18	Single	Unknown	Unknown	Never Alcohol user	Never drug user	NA	NA	NA	Bipolar affective disorder	Carbamazepine
2048H	NA	2024-01-08	73	0	2024-02-05	27.82	2024-01-08	2024-01-08	30	0	2	1	female	2023-12-15	32	12	16	Single	Unknown	Unknown	Never Alcohol user	Never drug user	No	No	No	Bipolar affective disorder	Fluphenazine
6887R	65	---	52	133	2023-09-04	22.51	2023-08-21	2023-08-21	15	0	1	2	male	2023-08-21	31	5	6	Single	No	No	Past Alcohol user	Current drug user	NA	NA	NA	Sexual desire disorders	Imipramine
6887R	70	2023-09-26	54	114	2023-10-10	23.37	2023-09-26	2023-09-26	15	0	2	2	male	2023-08-21	31	5	6	Single	No	No	Past Alcohol user	Current drug user	No	No	No	Depressive episodes	Imipramine
1612D	80	---	45.1	130	2023-06-28	17.4	2023-05-22	2023-05-22	30	0	1	1	female	2023-05-22	55	14	19	Widowed	No	No	Never Alcohol user	Never drug user	NA	NA	NA	Delusional disorder	Thioridazine
1612D	80	2023-06-20	45	130	2023-07-18	17.36	2023-06-20	2023-06-20	30	1	2	1	female	2023-05-22	55	14	NA	Widowed	No	No	Never Alcohol user	Never drug user	No	No	No	Delusional disorder	Thioridazine
7468Y	NA	---	0	0	2023-12-13	0	2023-11-13	2023-11-13	30	0	1	1	female	2023-11-13	40	12	24	Married	Unknown	Unknown	Never Alcohol user	Never drug user	NA	NA	NA	Epilepsy	Carbamazepine
3662U	62	---	51	120	2023-09-25	18.07	2023-08-03	2023-08-03	30	0	1	2	male	2023-08-03	22	7	0	Single	No	Unknown	Current Alcohol user	Never drug user	NA	NA	NA	Acute stress reaction	Chlorpromazine
7468Y	NA	2024-01-03	0	0	2024-02-01	0	2024-01-03	2024-01-03	30	1	3	1	female	2023-11-13	40	12	18	Married	Unknown	Unknown	Never Alcohol user	Never drug user	No	No	No	Epilepsy	Carbamazepine
4843H	90	---	67	129	2023-10-12	22.65	2023-09-14	2023-09-14	30	0	1	2	male	2023-09-14	27	1	8	Single	Yes	No	Current Alcohol user	Never drug user	NA	NA	NA	Mental and behavioral disorders due to alcohol use	Haloperidol
2934Z	83	2023-02-02	67	117	---	23.18	2023-02-02	2023-02-02	15	0	3	2	female	2022-12-06	39	1	5	Common-law	No	No	Never Alcohol user	Never drug user	No	No	No	Nonorganic insomnia	Amitriptyline
5908J	80	2022-10-09	59	120	2022-11-09	22.21	2022-10-09	2022-10-09	30	1	2	1	male	2022-09-09	29	12	16	Single	No	No	Never Alcohol user	Never drug user	No	No	No	Delusional disorder	Chlorpromazine
6851I	72	---	58	122	2023-10-02	19.61	2023-09-15	2023-09-15	15	0	1	2	male	2023-09-15	35	7	0	Common-law	Yes	No	Past Alcohol user	Past drug user	NA	NA	NA	Dementia	Haloperidol
6851I	72	2023-11-02	58	130	2023-12-01	19.61	2023-11-02	2023-11-02	30	0	2	2	male	2023-09-15	35	7	8	Common-law	Yes	No	Past Alcohol user	Past drug user	No	No	No	Dementia	Haloperidol
9826B	80	---	67	110	2022-10-07	23.18	2022-09-08	2022-09-08	30	0	1	2	female	2022-09-08	33	5	0	Single	No	No	Current Alcohol user	Never drug user	NA	NA	NA	Schizophrenia	Thioridazine
9826B	85	2023-05-25	67	110	2023-06-22	23.18	2023-05-25	2023-05-25	30	0	2	2	female	2022-09-08	33	5	0	Single	No	No	Current Alcohol user	Never drug user	No	No	No	Schizophrenia	Haloperidol
9826B	80	2023-07-14	67	120	2023-08-14	23.18	2023-07-14	2023-07-14	30	0	3	2	female	2022-09-08	33	5	0	Single	No	No	Current Alcohol user	Never drug user	No	No	No	Schizophrenia	Haloperidol
6385Z	82	---	62	123	2022-07-29	22.77	2022-06-28	2022-06-28	30	0	1	2	male	2022-06-28	25	1	10	Married	Yes	Yes	Current Alcohol user	Current drug user	NA	NA	NA	Mental and behavioral disorders due to multiple drug use	Thioridazine
5111M	99	---	55	155	2022-06-15	19.49	2022-05-17	2022-05-17	30	0	1	1	male	2022-05-17	25	14	14	Single	No	Yes	Current Alcohol user	Never drug user	NA	NA	NA	Epilepsy	Carbamazepine
5111M	91	2022-06-15	55	134	2022-07-13	19.49	2022-06-15	2022-06-15	30	1	2	1	male	2022-05-17	25	14	14	Single	No	Yes	Current Alcohol user	Never drug user	No	No	No	Epilepsy	Carbamazepine
5111M	NA	2022-07-13	55	0	2022-08-11	19.49	2022-07-13	2022-07-13	30	1	3	1	male	2022-05-17	25	14	14	Single	No	Yes	Current Alcohol user	Never drug user	No	No	No	Epilepsy	Carbamazepine
5111M	80	2023-02-10	55	120	2023-03-08	19.49	2023-02-10	2023-02-10	30	0	4	1	male	2022-05-17	25	14	12	Single	No	Yes	Current Alcohol user	Never drug user	No	No	No	Epilepsy	Carbamazepine
5111M	80	2023-04-06	55	112	2023-05-09	19.49	2023-04-06	2023-04-06	30	0	5	1	male	2022-05-17	25	14	13	Single	No	Yes	Current Alcohol user	Never drug user	No	No	No	Epilepsy	Carbamazepine
5111M	80	2023-05-25	55	110	2023-06-23	19.49	2023-05-25	2023-05-25	30	0	6	1	male	2022-05-17	25	14	11	Single	No	Yes	Current Alcohol user	Never drug user	No	No	No	Epilepsy	Carbamazepine
8704W	NA	---	0	0	2023-03-01	0	2023-02-02	2023-02-02	30	0	1	1	male	2023-02-02	31	14	19	Common-law	No	Unknown	Current Alcohol user	Current drug user	NA	NA	NA	Schizophrenia	Carbamazepine
5520V	89	---	46	121	2022-07-27	18.9	2022-06-30	2022-06-30	30	0	1	2	female	2022-06-30	32	1	14	Common-law	Yes	No	Current Alcohol user	Never drug user	NA	NA	NA	Phobic anxiety disorders	Fluphenazine
8531L	72	---	51	102	2022-03-29	19.92	2022-03-01	2022-03-01	30	0	1	1	female	2022-03-01	25	14	13	Separated	No	No	Never Alcohol user	Never drug user	NA	NA	NA	Schizophrenia	Thioridazine
8531L	79	2022-08-09	57	120	2022-09-08	22.27	2022-08-09	2022-08-09	30	0	2	1	female	2022-03-01	25	14	14	Separated	No	No	Never Alcohol user	Never drug user	No	No	No	Schizophrenia	Thioridazine
8531L	65	2022-11-08	50	120	2022-12-07	19.53	2022-11-08	2022-11-08	30	0	3	1	female	2022-03-01	25	14	15	Separated	No	No	Never Alcohol user	Never drug user	No	No	Yes	Schizophrenia	Chlorpromazine
4469G	NA	---	0	0	2023-06-17	0	2023-05-17	2023-05-17	30	0	1	2	male	2023-05-17	31	7	0	Single	Unknown	No	Past Alcohol user	Never drug user	NA	NA	NA	Epilepsy	Carbamazepine
4469G	90	2023-06-16	68	128	2023-07-14	23.81	2023-06-16	2023-06-16	30	1	2	2	male	2023-05-17	31	7	0	Single	Unknown	No	Past Alcohol user	Never drug user	No	No	No	Epilepsy	Carbamazepine
4469G	70	2023-07-18	69	130	2023-08-18	24.16	2023-07-18	2023-07-18	30	0	3	2	male	2023-05-17	31	7	0	Single	Unknown	No	Past Alcohol user	Never drug user	No	No	No	Epilepsy	Carbamazepine
4469G	92	2023-08-17	69	131	2023-09-18	24.16	2023-08-17	2023-08-17	30	1	4	2	male	2023-05-17	31	7	0	Single	Unknown	No	Past Alcohol user	Never drug user	No	No	No	Epilepsy	Carbamazepine
4469G	64	2023-11-13	64	124	2023-12-13	22.41	2023-11-13	2023-11-13	30	0	5	2	male	2023-05-17	31	7	0	Single	Unknown	No	Past Alcohol user	Never drug user	No	No	No	Epilepsy	Carbamazepine
6365B	69	---	45	110	2022-10-11	14.69	2022-08-11	2022-08-11	60	0	1	2	male	2022-08-11	29	5	2	Single	No	Unknown	Past Alcohol user	Never drug user	NA	NA	NA	Epilepsy	Carbamazepine
6365B	NA	2022-12-20	44	0	2023-01-17	14.37	2022-12-20	2022-12-20	30	0	2	2	male	2022-08-11	29	5	NA	Single	No	Unknown	Past Alcohol user	Never drug user	No	No	No	Epilepsy	Carbamazepine
6365B	NA	2023-01-17	0	0	2023-02-17	0	2023-01-17	2023-01-17	30	1	3	2	male	2022-08-11	29	5	0	Single	No	Unknown	Past Alcohol user	Never drug user	No	No	No	Epilepsy	Carbamazepine
6365B	66	2023-02-17	44	102	2023-03-17	14.37	2023-02-17	2023-02-17	30	0	4	2	male	2022-08-11	29	5	0	Single	No	Unknown	Past Alcohol user	Never drug user	No	No	No	Epilepsy	Carbamazepine
6365B	66	2023-08-15	45	104	2023-09-15	14.69	2023-08-15	2023-08-15	30	0	5	2	male	2022-08-11	29	5	1	Single	No	Unknown	Past Alcohol user	Never drug user	No	No	No	Epilepsy	Carbamazepine
6365B	75	2023-09-18	45	108	2023-10-17	14.69	2023-09-18	2023-09-18	30	0	6	2	male	2022-08-11	29	5	1	Single	No	Unknown	Past Alcohol user	Never drug user	No	No	No	Epilepsy	Carbamazepine
8823Q	83	---	49	125	2022-08-07	19.63	2022-07-11	2022-07-11	30	0	1	1	female	2022-07-11	39	13	3	Common-law	Unknown	Unknown	Never Alcohol user	Never drug user	NA	NA	NA	Epilepsy	Carbamazepine
8823Q	80	2022-08-12	49	124	2022-09-12	20.4	2022-08-12	2022-08-12	30	0	2	1	female	2022-07-11	39	13	5	Common-law	Unknown	Unknown	Never Alcohol user	Never drug user	No	No	No	Epilepsy	Carbamazepine
8823Q	78	2022-09-27	49	120	2022-10-26	19.63	2022-09-27	2022-09-27	30	0	3	1	female	2022-07-11	39	13	3	Common-law	Unknown	Unknown	Never Alcohol user	Never drug user	No	No	No	Epilepsy	Carbamazepine
8823Q	95	2022-10-27	52.5	150	2022-11-26	21.03	2022-10-27	2022-10-27	30	0	4	1	female	2022-07-11	39	13	NA	Common-law	Unknown	Unknown	Never Alcohol user	Never drug user	No	No	No	Epilepsy	Carbamazepine
8823Q	97	2022-11-25	52.5	142	2022-12-24	21.03	2022-11-25	2022-11-25	30	1	5	1	female	2022-07-11	39	13	7	Common-law	Unknown	Unknown	Never Alcohol user	Never drug user	No	No	No	Epilepsy	Carbamazepine
8823Q	78	2023-02-06	52.5	132	2023-03-06	21.03	2023-02-06	2023-02-06	30	0	6	1	female	2022-07-11	39	13	5	Common-law	Unknown	Unknown	Never Alcohol user	Never drug user	No	No	No	Epilepsy	Carbamazepine
8823Q	81	2023-03-06	52.5	125	2023-04-06	21.03	2023-03-06	2023-03-06	30	1	7	1	female	2022-07-11	39	13	4	Common-law	Unknown	Unknown	Never Alcohol user	Never drug user	No	No	No	Epilepsy	Carbamazepine
8539O	66	---	54	101	2023-03-06	26.41	2023-02-04	2023-02-04	30	0	1	2	female	2023-02-04	20	8	6	Single	No	No	Never Alcohol user	Never drug user	NA	NA	NA	Epilepsy	Carbamazepine
4179A	79	---	61	122	2023-06-02	21.36	2023-05-03	2023-05-03	30	0	1	2	female	2023-05-03	42	1	10	Single	Yes	Unknown	Never Alcohol user	Never drug user	NA	NA	NA	Schizophrenia	Haloperidol
6360C	69	2022-05-03	45	102	2022-06-03	18.03	2022-05-03	2022-05-03	30	0	2	2	female	2022-03-31	19	1	10	Single	Yes	Yes	NA	NA	No	No	Yes	Epilepsy	Carbamazepine
6360C	68	2022-07-19	45	106	2022-08-17	18.03	2022-07-19	2022-07-19	30	0	3	2	female	2022-03-31	19	1	10	Single	Yes	Yes	NA	NA	No	No	No	Epilepsy	Carbamazepine
6360C	69	2023-01-17	46	109	2023-02-15	18.43	2023-01-17	2023-01-17	30	0	4	2	female	2022-03-31	19	1	9	Single	Yes	Yes	NA	NA	No	No	No	Epilepsy	Carbamazepine
6360C	67	2023-02-28	46	106	2023-04-26	18.43	2023-02-28	2023-02-28	60	0	5	2	female	2022-03-31	19	1	8	Single	Yes	Yes	NA	NA	No	No	No	Epilepsy	Carbamazepine
6360C	69	2023-08-11	45	107	2023-09-11	18.03	2023-08-11	2023-08-11	30	0	6	2	female	2022-03-31	19	1	6	Single	Yes	Yes	NA	NA	No	No	No	Epilepsy	Carbamazepine
6360C	63	2023-09-11	46	106	2023-11-10	18.43	2023-09-11	2023-09-11	30	0	7	2	female	2022-03-31	19	1	5	Single	Yes	Yes	NA	NA	No	No	No	Epilepsy	Carbamazepine
6360C	65	2023-10-27	52	100	2023-11-27	20.83	2023-10-27	2023-10-27	30	0	8	2	female	2022-03-31	19	1	5	Single	Yes	Yes	NA	NA	No	No	No	Epilepsy	Carbamazepine
6360C	67	2023-11-28	52	100	2023-12-26	20.83	2023-11-28	2023-11-28	30	0	9	2	female	2022-03-31	19	1	4	Single	Yes	Yes	NA	NA	No	No	No	Epilepsy	Carbamazepine
7216E	65	---	48	78	2023-12-29	18.75	2023-11-28	2023-11-28	30	0	1	2	male	2023-11-28	38	8	9	Single	No	No	Current Alcohol user	Never drug user	NA	NA	NA	Schizophrenia	Haloperidol
3707A	67	---	54	101	2023-10-12	19.83	2023-09-11	2023-09-11	30	0	1	2	male	2023-09-11	55	8	10	Separated	No	No	Current Alcohol user	Current drug user	NA	NA	NA	Mental and behavioral disorders due to multiple drug use	Thioridazine
3707A	NA	2023-10-12	0	0	2023-11-13	0	2023-10-12	2023-10-12	30	0	2	2	male	2023-09-11	55	8	NA	Separated	No	No	Current Alcohol user	Current drug user	No	No	No	Mental and behavioral disorders due to multiple drug use	Haloperidol
7762Y	95	---	50	138	2023-08-04	18.37	2023-07-05	2023-07-05	30	0	1	2	female	2023-07-05	20	1	7	Single	Unknown	Unknown	Never Alcohol user	Never drug user	NA	NA	NA	Epilepsy	Carbamazepine
7762Y	90	2023-08-04	50	132	2023-09-04	18.37	2023-08-04	2023-08-04	30	1	2	2	female	2023-07-05	20	1	6	Single	Unknown	Unknown	Never Alcohol user	Never drug user	No	No	No	Epilepsy	Carbamazepine
7762Y	90	2023-09-04	50	130	2023-10-03	18.37	2023-09-04	2023-09-04	30	0	3	2	female	2023-07-05	20	1	5	Single	Unknown	Unknown	Never Alcohol user	Never drug user	No	No	No	Epilepsy	Carbamazepine
7762Y	90	2023-10-03	50	121	2023-11-01	18.37	2023-10-03	2023-10-03	30	1	4	2	female	2023-07-05	20	1	4	Single	Unknown	Unknown	Never Alcohol user	Never drug user	No	No	No	Epilepsy	Carbamazepine
7762Y	80	2023-11-02	50	120	2023-12-01	18.37	2023-11-02	2023-11-02	30	1	5	2	female	2023-07-05	20	1	3	Single	Unknown	Unknown	Never Alcohol user	Never drug user	No	No	No	Epilepsy	Carbamazepine
7762Y	80	2023-12-01	50	120	2024-01-02	18.37	2023-12-01	2023-12-01	30	1	6	2	female	2023-07-05	20	1	2	Single	Unknown	Unknown	Never Alcohol user	Never drug user	No	No	No	Epilepsy	Carbamazepine
4477Y	80	---	44	120	2022-10-29	19.04	2022-09-29	2022-09-29	30	0	1	1	female	2022-09-29	30	14	16	Married	Yes	Unknown	Never Alcohol user	Never drug user	NA	NA	NA	Dementia	Haloperidol
2602I	70	---	46	103	2022-12-21	16.69	2022-11-23	2022-11-23	30	0	1	2	female	2022-11-23	26	1	10	Common-law	No	No	Never Alcohol user	Never drug user	NA	NA	NA	Schizophrenia	Haloperidol
2602I	71	2022-12-30	46	104	2023-01-27	16.69	2022-12-30	2022-12-30	30	0	2	2	female	2022-11-23	26	1	9	Common-law	No	No	Never Alcohol user	Never drug user	No	No	No	Schizophrenia	Haloperidol
2602I	71	2023-01-27	46	105	2023-02-27	16.69	2023-01-27	2023-01-27	30	1	3	2	female	2022-11-23	26	1	8	Common-law	No	No	Never Alcohol user	Never drug user	No	No	No	Schizophrenia	Haloperidol
7101P	NA	---	57	0	2022-09-19	20.2	2022-08-19	2022-08-19	30	0	1	1	male	2022-08-19	23	13	6	Single	No	Unknown	Past Alcohol user	Never drug user	NA	NA	NA	Epilepsy	Carbamazepine
7101P	72	2022-09-05	58	117	2022-10-05	20.55	2022-09-05	2022-09-05	30	1	2	1	male	2022-08-19	23	13	17	Single	No	Unknown	Past Alcohol user	Never drug user	No	No	No	Epilepsy	Carbamazepine
4968F	69	---	69	129	2023-08-21	23.32	2023-08-07	2023-08-07	15	0	1	2	male	2023-08-07	24	5	25	Single	No	No	Past Alcohol user	Past drug user	NA	NA	NA	Acute stress reaction	Paroxetine
6851C	NA	---	73	0	2022-10-13	24.11	2022-09-15	2022-09-15	30	0	1	1	female	2022-09-15	54	16	3	Separated	Unknown	Unknown	Never Alcohol user	Never drug user	NA	NA	NA	Paranoid personality disorder	Carbamazepine
6851C	89	2022-11-06	73	110	2022-11-12	24.11	2022-11-06	2022-11-06	30	0	2	1	female	2022-09-15	54	16	1	Separated	Unknown	Unknown	Never Alcohol user	Never drug user	No	No	No	Unspecified personality and behavioral disorder in adults	Carbamazepine
6851C	60	2022-11-12	73	130	2022-12-10	24.11	2022-11-12	2022-11-12	30	1	3	1	female	2022-09-15	54	16	1	Separated	Unknown	Unknown	Never Alcohol user	Never drug user	No	No	No	Paranoid personality disorder	Carbamazepine
6851C	60	2023-02-09	73	130	2023-03-07	24.11	2023-02-09	2023-02-09	30	0	4	1	female	2022-09-15	54	16	1	Separated	Unknown	Unknown	Never Alcohol user	Never drug user	No	No	No	Paranoid personality disorder	Carbamazepine
3001U	80	---	0	121	2023-01-09	0	2022-12-09	2022-12-09	30	0	1	2	male	2022-12-09	20	8	8	Single	No	No	Current Alcohol user	Never drug user	NA	NA	NA	Schizophrenia	Haloperidol
3001U	NA	2023-02-10	0	0	2023-04-10	0	2023-02-10	2023-02-10	60	0	2	2	male	2022-12-09	20	8	NA	Single	No	No	Current Alcohol user	Never drug user	No	No	No	Schizophrenia	Haloperidol
3001U	NA	2023-04-10	0	0	2023-06-10	0	2023-04-10	2023-04-10	60	1	3	2	male	2022-12-09	20	8	NA	Single	No	No	Current Alcohol user	Never drug user	No	No	No	Schizophrenia	Haloperidol
3001U	NA	2023-10-02	0	0	2023-12-04	0	2023-10-02	2023-10-02	60	0	4	2	male	2022-12-09	20	8	NA	Single	No	No	Current Alcohol user	Never drug user	No	No	No	Schizophrenia	Haloperidol
4627L	60	---	45	120	2023-12-08	17.58	2023-11-08	2023-11-08	30	0	1	1	female	2023-11-08	17	16	7	Single	Unknown	Unknown	Never Alcohol user	Never drug user	NA	NA	NA	Epilepsy	Carbamazepine
4627L	60	2023-12-15	45	120	2024-01-13	17.58	2023-12-15	2023-12-15	30	0	2	1	female	2023-11-08	17	16	7	Single	Unknown	Unknown	Never Alcohol user	Never drug user	No	No	No	Epilepsy	Carbamazepine
2103B	81	---	58	120	2023-06-08	21.56	2023-05-08	2023-05-08	30	0	1	1	male	2023-05-08	26	12	12	Single	Unknown	Unknown	Never Alcohol user	Never drug user	NA	NA	NA	Epilepsy	Carbamazepine
2103B	88	2023-06-12	55.5	110	2023-07-10	20.64	2023-06-12	2023-06-12	30	0	2	1	male	2023-05-08	26	12	NA	Single	Unknown	Unknown	Never Alcohol user	Never drug user	No	No	No	Epilepsy	Carbamazepine
2103B	81	2023-07-05	56	113	2023-08-03	20.82	2023-07-05	2023-07-05	30	1	3	1	male	2023-05-08	26	12	11	Single	Unknown	Unknown	Never Alcohol user	Never drug user	No	No	No	Epilepsy	Carbamazepine
2103B	81	2023-08-10	56.2	120	2023-09-08	20.9	2023-08-10	2023-08-10	30	0	4	1	male	2023-05-08	26	12	11	Single	Unknown	Unknown	Never Alcohol user	Never drug user	No	No	No	Epilepsy	Carbamazepine
2103B	78	2023-09-13	57.1	111	2023-10-12	21.23	2023-09-13	2023-09-13	30	0	5	1	male	2023-05-08	26	12	16	Single	Unknown	Unknown	Never Alcohol user	Never drug user	No	No	No	Epilepsy	Carbamazepine
4228Z	NA	---	52	0	2023-03-20	24.39	2023-02-21	2023-02-21	30	0	1	2	male	2023-02-21	16	1	6	Single	Unknown	Unknown	Never Alcohol user	Never drug user	NA	NA	NA	Mental and behavioral disorders due to opioid use	Amitriptyline
2103B	NA	2023-12-14	0	0	2024-01-10	0	2023-12-14	2023-12-14	30	0	7	1	male	2023-05-08	26	12	14	Single	Unknown	Unknown	Never Alcohol user	Never drug user	No	No	No	Epilepsy	Carbamazepine
3918O	73	---	75	112	2022-08-04	25.06	2022-07-25	2022-07-25	15	0	1	2	female	2022-07-25	19	5	6	Single	Unknown	Unknown	Never Alcohol user	Never drug user	NA	NA	NA	Depressive episodes	Amitriptyline
3918O	78	2022-08-04	73	122	2022-09-01	24.39	2022-08-04	2022-08-04	30	1	2	2	female	2022-07-25	19	5	NA	Single	Unknown	Unknown	Never Alcohol user	Never drug user	No	No	No	Depressive episodes	Amitriptyline
3918O	65	2022-10-07	75	112	2022-12-07	25.06	2022-10-07	2022-10-07	30	0	3	2	female	2022-07-25	19	5	NA	Single	Unknown	Unknown	Never Alcohol user	Never drug user	No	No	No	Depressive episodes	Amitriptyline
3918O	65	2022-10-24	73	112	2022-11-07	24.39	2022-10-24	2022-10-24	15	0	4	2	female	2022-07-25	19	5	15	Single	Unknown	Unknown	Never Alcohol user	Never drug user	No	No	NA	Depressive episodes	Amitriptyline
3918O	71	2023-09-11	78	107	2023-10-11	26.06	2023-09-11	2023-09-11	30	0	5	2	female	2022-07-25	19	5	10	Single	Unknown	Unknown	Never Alcohol user	Never drug user	No	No	No	Depressive episodes	Amitriptyline
3929U	80	2023-12-05	55	100	2024-01-05	19.26	2023-12-05	2023-12-05	30	0	9	2	male	2023-02-17	22	5	NA	Single	Unknown	Unknown	Never Alcohol user	Never drug user	No	No	No	Epilepsy	Amitriptyline
3017U	89	---	50	119	2022-06-25	21.08	2022-05-31	2022-05-31	30	0	1	2	female	2022-05-31	38	8	4	Common-law	No	No	Never Alcohol user	Never drug user	NA	NA	NA	Bipolar affective disorder	Biperiden
2051G	78	---	66	113	2023-07-11	24.84	2023-06-12	2023-04-10	30	0	1	1	male	2023-04-10	26	13	10	Common-law	No	Unknown	Never Alcohol user	Never drug user	NA	NA	NA	Epilepsy	Carbamazepine
2051G	NA	2023-07-14	0	0	2023-08-14	0	2023-07-14	2023-07-14	30	0	2	1	male	2023-04-10	26	13	NA	Common-law	No	Unknown	Never Alcohol user	Never drug user	No	No	No	Epilepsy	Carbamazepine
2051G	NA	2023-08-29	0	0	2023-09-27	0	2023-08-29	2023-08-29	30	0	3	1	male	2023-04-10	26	13	NA	Common-law	No	Unknown	Never Alcohol user	Never drug user	No	No	No	Epilepsy	Carbamazepine
8536M	79	---	68	111	2022-12-28	24.98	2022-11-29	2022-11-29	30	0	1	2	female	2022-11-29	18	8	4	Single	No	Unknown	Never Alcohol user	Never drug user	NA	NA	NA	Epilepsy	Amitriptyline
2684Z	73	2023-11-17	58	117	2023-12-15	21.56	2023-11-17	2023-11-17	30	1	2	1	male	2023-10-20	31	16	9	Common-law	No	No	Past Alcohol user	Past drug user	No	No	No	Epilepsy	Carbamazepine
2684Z	80	2023-12-15	59	120	2024-01-12	21.94	2023-12-15	2023-12-15	30	1	3	1	male	2023-10-20	31	16	9	Common-law	No	No	Past Alcohol user	Past drug user	No	No	No	Epilepsy	Carbamazepine
1139V	75	---	50	111	2023-12-15	23.78	2023-11-16	2023-11-16	30	0	1	2	female	2023-11-16	29	8	11	Single	No	No	Never Alcohol user	Never drug user	NA	NA	NA	Mild intellectual disability	Carbamazepine
5564E	77	---	63	114	2023-05-25	23.42	2023-04-27	2023-04-27	30	0	1	2	female	2023-04-27	29	1	9	Common-law	Yes	Unknown	Never Alcohol user	Never drug user	NA	NA	NA	Epilepsy	Carbamazepine
8737I	76	---	63	106	2023-08-08	24.92	2023-07-24	2023-07-24	15	0	1	2	female	2023-07-24	21	5	14	Single	No	No	Past Alcohol user	Never drug user	NA	NA	NA	Acute stress reaction	Haloperidol
8737I	80	2023-08-23	63	100	2023-09-22	24.92	2023-08-23	2023-08-23	30	0	2	2	female	2023-07-24	21	5	10	Single	No	No	Past Alcohol user	Never drug user	No	No	No	Acute stress reaction	Haloperidol
2780N	95	---	62	123	2022-08-01	20.96	2022-07-21	2022-07-21	10	0	1	2	male	2022-07-21	25	8	22	Widowed	No	No	Current Alcohol user	Current drug user	NA	NA	NA	Mental and behavioral disorders due to multiple drug use	Biperiden
7281G	NA	---	0	0	2023-02-22	0	2023-01-24	2023-01-24	30	0	1	1	male	2023-01-24	34	16	26	Separated	No	Unknown	Current Alcohol user	Never drug user	NA	NA	NA	Epilepsy	Carbamazepine
7281G	NA	2023-02-28	65	0	2023-03-31	0	2023-02-28	2023-02-28	30	0	2	1	male	2023-01-24	34	16	NA	Separated	No	Unknown	Current Alcohol user	Never drug user	No	No	No	Epilepsy	Carbamazepine
7281G	NA	2023-03-31	65	0	2023-04-28	0	2023-03-31	2023-03-31	30	0	3	1	male	2023-01-24	34	16	NA	Separated	No	Unknown	Current Alcohol user	Never drug user	No	No	No	Epilepsy	Carbamazepine
7281G	NA	2023-04-28	64	0	2023-05-26	19.11	2023-04-28	2023-04-28	30	1	4	1	male	2023-01-24	34	16	NA	Separated	No	Unknown	Current Alcohol user	Never drug user	No	No	No	Epilepsy	Carbamazepine
7281G	60	2023-05-26	64	120	2023-06-23	19.11	2023-05-26	2023-05-26	30	1	5	1	male	2023-01-24	34	16	NA	Separated	No	Unknown	Current Alcohol user	Never drug user	No	No	No	Epilepsy	Carbamazepine
7281G	60	2023-06-30	64	120	2023-07-27	19.11	2023-06-30	2023-06-30	30	0	6	1	male	2023-01-24	34	16	NA	Separated	No	Unknown	Current Alcohol user	Never drug user	No	No	No	Epilepsy	Carbamazepine
7281G	80	2023-08-03	64	120	2023-08-21	19.11	2023-08-03	2023-08-03	30	0	7	1	male	2023-01-24	34	16	9	Separated	No	Unknown	Current Alcohol user	Never drug user	No	No	No	Epilepsy	Carbamazepine
7281G	68	2023-09-05	63	105	2023-10-03	18.81	2023-09-05	2023-09-05	30	0	8	1	male	2023-01-24	34	16	NA	Separated	No	Unknown	Current Alcohol user	Never drug user	No	No	No	Epilepsy	Carbamazepine
7281G	68	2023-11-08	63	120	2023-12-06	18.81	2023-11-08	2023-11-08	30	0	9	1	male	2023-01-24	34	16	4	Separated	No	Unknown	Current Alcohol user	Never drug user	No	No	No	Epilepsy	Carbamazepine
1261F	80	---	50	110	2022-09-01	18.14	2022-08-01	2022-08-01	30	0	1	2	female	2022-08-01	17	5	0	Single	Unknown	Unknown	Never Alcohol user	Never drug user	NA	NA	NA	Epilepsy	Phenobarbital
1261F	80	2022-09-13	50	110	2022-10-13	18.14	2022-09-13	2022-09-13	30	0	2	2	female	2022-08-01	17	5	NA	Single	Unknown	Unknown	Never Alcohol user	Never drug user	No	No	No	Epilepsy	Carbamazepine
8053W	55	---	51	110	2023-03-15	18.96	2023-03-01	2023-03-01	30	0	1	1	male	2023-03-01	32	12	19	Single	No	No	Past Alcohol user	Never drug user	NA	NA	NA	Delusional disorder	Chlorpromazine
8053W	80	2023-04-04	51	110	2023-05-04	18.96	2023-04-04	2023-04-04	30	0	2	1	male	2023-03-01	32	12	18	Single	No	No	Past Alcohol user	Never drug user	No	No	No	Delusional disorder	Chlorpromazine
8053W	80	2023-07-10	52	120	2023-08-08	19.33	2023-07-10	2023-07-10	30	0	3	1	male	2023-03-01	32	12	16	Single	No	No	Past Alcohol user	Never drug user	No	No	No	Delusional disorder	Chlorpromazine
8053W	81	2023-08-08	52	110	2023-09-06	19.33	2023-08-08	2023-08-08	30	1	4	1	male	2023-03-01	32	12	18	Single	No	No	Past Alcohol user	Never drug user	No	No	No	Delusional disorder	Chlorpromazine
8053W	81	2023-09-11	52.1	120	2023-10-09	19.37	2023-09-11	2023-09-11	30	0	5	1	male	2023-03-01	32	12	5	Single	No	No	Past Alcohol user	Never drug user	No	No	No	Delusional disorder	Chlorpromazine
4642Z	85	---	64	126	2023-04-17	25.64	2023-04-13	2023-04-13	30	0	1	2	male	2023-04-13	27	8	12	Married	Yes	No	Current Alcohol user	Current drug user	NA	NA	NA	Mental and behavioral disorders due to multiple drug use	Thioridazine
4642Z	80	2023-04-17	63	128	2023-05-19	25.24	2023-04-17	2023-04-17	30	1	2	2	male	2023-04-13	27	8	7	Married	Yes	No	Current Alcohol user	Current drug user	No	No	No	Mental and behavioral disorders due to multiple drug use	Thioridazine
4642Z	79	2023-05-19	65	127	2023-06-20	26.04	2023-05-19	2023-05-19	30	0	4	2	male	2023-04-13	27	8	6	Married	Yes	No	Current Alcohol user	Current drug user	No	No	No	Mental and behavioral disorders due to multiple drug use	Thioridazine
4224G	69	---	60	119	2023-07-07	21.51	2023-06-05	2023-06-05	30	0	1	2	male	2023-06-05	21	8	11	Single	No	No	Past Alcohol user	Past drug user	NA	NA	NA	Mental and behavioral disorders due to multiple drug use	Haloperidol
4224G	79	2023-07-17	71	120	2023-09-15	25.46	2023-07-17	2023-07-17	60	0	2	2	male	2023-06-05	21	8	10	Single	No	No	Past Alcohol user	Past drug user	No	No	No	Mental and behavioral disorders due to multiple drug use	Haloperidol
4224G	NA	2023-10-15	0	0	2023-12-14	0	2023-10-15	2023-10-15	60	0	3	2	male	2023-06-05	21	8	NA	Single	No	No	Past Alcohol user	Past drug user	No	No	No	Mental and behavioral disorders due to multiple drug use	Haloperidol
2747A	80	---	58	120	2024-01-08	22.1	2023-12-11	2023-12-11	30	0	1	1	female	2023-12-11	31	12	14	Single	Unknown	Unknown	Never Alcohol user	Never drug user	NA	NA	NA	Epilepsy	Carbamazepine
4975B	80	---	59	120	2022-09-23	22.76	2022-08-23	2022-08-23	30	0	1	1	male	2022-08-23	31	12	15	Single	No	No	Never Alcohol user	Never drug user	NA	NA	NA	Delusional disorder	Chlorpromazine
4975B	80	2022-09-23	50	120	2022-10-23	19.29	2022-09-23	2022-09-23	30	0	2	1	male	2022-08-23	31	12	10	Single	No	No	Never Alcohol user	Never drug user	No	No	No	Delusional disorder	Chlorpromazine
6965C	80	---	53	121	2023-02-22	20.96	2023-01-24	2023-01-24	30	0	1	2	female	2023-01-24	30	1	12	Common-law	No	No	Never Alcohol user	Never drug user	NA	NA	NA	Schizophrenia	Haloperidol
9441V	80	---	77	120	2022-08-01	26.33	2022-07-01	2022-07-01	30	0	1	2	male	2022-07-01	42	1	10	Common-law	Yes	Yes	Current Alcohol user	Never drug user	NA	NA	NA	Nonorganic insomnia	Amitriptyline
4022B	NA	---	0	0	2024-01-15	0	2023-12-18	2023-12-18	30	0	1	1	male	2023-12-18	19	12	16	Single	Unknown	Unknown	Never Alcohol user	Never drug user	NA	NA	NA	Epilepsy	Carbamazepine
4022B	NA	2024-01-12	0	0	2024-02-09	0	2024-01-12	2024-01-12	30	1	2	1	male	2023-12-18	19	12	14	Single	Unknown	Unknown	Never Alcohol user	Never drug user	No	No	No	Epilepsy	Carbamazepine
3416R	81	---	52	120	2023-04-30	19.33	2023-03-30	2023-03-30	30	0	1	1	male	2023-03-30	78	12	22	Widowed	Unknown	Unknown	Past Alcohol user	Past drug user	NA	NA	NA	Schizophrenia	Chlorpromazine
3416R	NA	2023-09-05	52	0	2023-10-03	19.33	2023-09-05	2023-09-05	30	0	2	1	male	2023-03-30	78	12	18	Widowed	Unknown	Unknown	Past Alcohol user	Past drug user	No	No	No	Delusional disorder	Chlorpromazine
6826Z	NA	---	0	0	---	0	2022-12-20	2022-12-20	15	0	1	2	female	2022-12-20	25	7	12	Single	Yes	No	Past Alcohol user	Never drug user	NA	NA	NA	Epilepsy	Carbamazepine
6826Z	70	2023-01-18	36	120	2023-02-10	12.6	2023-01-18	2023-01-18	30	0	2	2	female	2022-12-20	25	7	11	Single	Yes	No	Past Alcohol user	Never drug user	No	No	No	Bipolar affective disorder	Amitriptyline
6826Z	40	2023-03-09	56	139	2023-04-11	19.61	2023-03-09	2023-03-09	30	0	3	2	female	2022-12-20	25	7	9	Single	Yes	No	Past Alcohol user	Never drug user	No	No	No	Bipolar affective disorder	Amitriptyline
9935I	90	---	78	121	2023-01-05	26.99	2022-12-09	2022-12-09	30	0	1	2	female	2022-12-09	23	8	8	Single	No	Unknown	Never Alcohol user	Never drug user	NA	NA	NA	Schizophrenia	Haloperidol
9935I	NA	2023-03-10	0	0	2023-04-10	0	2023-03-10	2023-03-10	30	0	2	2	female	2022-12-09	23	8	NA	Single	No	Unknown	Never Alcohol user	Never drug user	No	No	No	Schizophrenia	Haloperidol
7176N	70	---	56	120	2023-12-26	24.24	2023-11-27	2023-11-27	30	0	1	1	female	2023-11-27	62	12	20	Single	Unknown	Unknown	Never Alcohol user	Never drug user	NA	NA	NA	Epilepsy	Carbamazepine
4072O	67	---	68	117	2022-09-05	27.59	2022-08-03	2022-08-03	30	0	1	2	female	2022-08-03	45	8	3	Widowed	No	No	Current Alcohol user	Never drug user	NA	NA	NA	Schizophrenia	Thioridazine
4072O	79	2023-04-08	70	111	2023-05-08	28.4	2023-04-08	2023-04-08	30	0	2	2	female	2022-08-03	45	8	7	Widowed	No	No	Current Alcohol user	Never drug user	No	No	No	Schizophrenia	Carbamazepine
4072O	80	2023-07-13	70	127	2023-08-14	28.4	2023-07-13	2023-07-13	30	0	3	2	female	2022-08-03	45	8	6	Widowed	No	No	Current Alcohol user	Never drug user	No	No	No	Schizophrenia	Carbamazepine
4072O	79	2023-10-07	70	120	2023-11-07	28.4	2023-10-07	2023-10-07	30	0	4	2	female	2022-08-03	45	8	6	Widowed	No	No	Current Alcohol user	Never drug user	No	No	No	Schizophrenia	Carbamazepine
4072O	NA	2023-11-07	0	0	2023-12-07	0	2023-11-07	2023-11-07	30	0	5	2	female	2022-08-03	45	8	6	Widowed	No	No	Current Alcohol user	Never drug user	No	No	No	Schizophrenia	Carbamazepine
1586M	115	2023-08-10	55	214	2023-09-08	25.11	2023-08-10	2023-08-10	30	1	2	2	female	2023-07-27	45	5	19	Single	Yes	No	Never Alcohol user	Never drug user	No	No	No	Epilepsy	Amitriptyline
1152W	80	---	77	110	2023-09-04	26.96	2023-07-13	2023-07-13	15	0	1	2	male	2023-07-13	29	5	2	Single	No	No	Never Alcohol user	Never drug user	NA	NA	NA	Epilepsy	Amitriptyline
2399L	85	2022-07-08	48	147	2022-08-08	16.61	2022-07-08	2022-07-08	30	0	3	2	male	2022-05-10	37	8	3	Common-law	Unknown	Unknown	Current Alcohol user	Never drug user	No	No	No	Mental and behavioral disorders due to alcohol use	Thioridazine
2399L	87	2022-08-08	49	131	2022-09-09	16.96	2022-08-08	2022-08-08	30	0	4	2	male	2022-05-10	37	8	3	Common-law	Unknown	Unknown	Current Alcohol user	Never drug user	No	No	No	Mental and behavioral disorders due to alcohol use	Thioridazine
9715J	95	---	68	130	2022-04-18	24.98	2022-03-18	2022-03-18	30	0	1	2	female	2022-03-18	36	8	4	Single	No	No	Never Alcohol user	Never drug user	NA	NA	NA	Schizophrenia	Fluphenazine
9715J	80	2022-04-18	71	120	2022-05-18	26.08	2022-04-18	2022-04-18	30	0	2	2	female	2022-03-18	36	8	2	Single	No	No	Never Alcohol user	Never drug user	No	No	No	Schizophrenia	Thioridazine
9715J	NA	2022-05-26	0	0	2022-06-27	0	2022-05-26	2022-05-26	30	0	3	2	female	2022-03-18	36	8	NA	Single	No	No	Never Alcohol user	Never drug user	No	No	No	Schizophrenia	Thioridazine
9715J	NA	2022-06-27	0	0	2022-07-25	0	2022-06-27	2022-06-27	30	0	4	2	female	2022-03-18	36	8	NA	Single	No	No	Never Alcohol user	Never drug user	No	No	No	Schizophrenia	Thioridazine
9715J	NA	2022-07-22	0	0	2022-08-27	0	2022-07-22	2022-07-22	30	1	5	2	female	2022-03-18	36	8	NA	Single	No	No	Never Alcohol user	Never drug user	No	No	No	Schizophrenia	Thioridazine
9715J	NA	2022-08-27	0	0	2022-09-27	0	2022-08-27	2022-08-27	30	0	6	2	female	2022-03-18	36	8	NA	Single	No	No	Never Alcohol user	Never drug user	No	No	No	Schizophrenia	Thioridazine
9715J	NA	2022-10-27	0	0	2022-12-27	0	2022-10-27	2022-10-27	60	0	7	2	female	2022-03-18	36	8	NA	Single	No	No	Never Alcohol user	Never drug user	No	No	No	Schizophrenia	Thioridazine
9715J	NA	2022-12-26	0	0	2023-01-26	0	2022-12-26	2022-12-26	30	1	8	2	female	2022-03-18	36	8	NA	Single	No	No	Never Alcohol user	Never drug user	No	No	No	Schizophrenia	Haloperidol
9715J	81	2023-03-10	72	129	2023-05-12	26.45	2023-03-10	2023-03-10	60	0	9	2	female	2022-03-18	36	8	4	Single	No	No	Never Alcohol user	Never drug user	No	No	No	Schizophrenia	Haloperidol
9715J	NA	2023-05-12	0	0	2023-07-12	0	2023-05-12	2023-05-12	60	0	10	2	female	2022-03-18	36	8	NA	Single	No	No	Never Alcohol user	Never drug user	No	No	No	Schizophrenia	Haloperidol
9715J	85	2023-07-24	74	128	2023-09-12	27.18	2023-07-24	2023-07-24	60	0	11	2	female	2022-03-18	36	8	5	Single	No	No	Never Alcohol user	Never drug user	No	No	Yes	Schizophrenia	Haloperidol
9715J	79	2023-09-18	75	125	2023-11-16	27.55	2023-09-18	2023-09-18	60	1	12	2	female	2022-03-18	36	8	4	Single	No	No	Never Alcohol user	Never drug user	No	No	No	Schizophrenia	Haloperidol
3539G	NA	---	56	0	2022-06-04	21.87	2022-05-04	2022-05-04	30	0	1	2	female	2022-05-04	32	7	0	Single	Unknown	Unknown	Never Alcohol user	Never drug user	NA	NA	NA	Epilepsy	Carbamazepine
3539G	97	2022-06-06	44	133	2022-07-04	17.63	2022-06-06	2022-06-06	30	0	2	2	female	2022-05-04	32	7	0	Single	Unknown	Unknown	Never Alcohol user	Never drug user	No	No	No	Epilepsy	Carbamazepine
3539G	78	2022-07-01	44	105	2022-08-29	19.04	2022-07-01	2022-07-01	60	1	3	2	female	2022-05-04	32	7	0	Single	Unknown	Unknown	Never Alcohol user	Never drug user	No	No	No	Epilepsy	Carbamazepine
3539G	60	2023-01-23	50	120	2023-02-23	21.64	2023-01-23	2023-01-23	30	0	4	2	female	2022-05-04	32	7	0	Single	Unknown	Unknown	Never Alcohol user	Never drug user	No	No	No	Epilepsy	Carbamazepine
3539G	83	2023-04-28	45	120	2023-05-26	19.48	2023-04-28	2023-04-28	30	0	5	2	female	2022-05-04	32	7	0	Single	Unknown	Unknown	Never Alcohol user	Never drug user	No	No	No	Epilepsy	Carbamazepine
3539G	83	2023-05-29	45	120	2023-06-29	19.48	2023-05-29	2023-05-29	30	0	6	2	female	2022-05-04	32	7	0	Single	Unknown	Unknown	Never Alcohol user	Never drug user	No	No	No	Epilepsy	Carbamazepine
3539G	79	2023-07-04	47	129	2023-08-04	20.34	2023-07-04	2023-07-04	30	0	7	2	female	2022-05-04	32	7	0	Single	Unknown	Unknown	Never Alcohol user	Never drug user	No	No	No	Epilepsy	Carbamazepine
3539G	82	2023-08-04	48	123	2023-09-04	20.78	2023-08-04	2023-08-04	30	0	8	2	female	2022-05-04	32	7	0	Single	Unknown	Unknown	Never Alcohol user	Never drug user	No	No	No	Epilepsy	Carbamazepine
3539G	NA	2023-08-29	47	0	2023-09-29	20.34	2023-08-29	2023-08-29	30	1	9	2	female	2022-05-04	32	7	NA	Single	Unknown	Unknown	Never Alcohol user	Never drug user	No	No	No	Epilepsy	Carbamazepine
3539G	NA	2023-11-28	47	0	2023-12-28	20.34	2023-11-28	2023-11-28	30	0	10	2	female	2022-05-04	32	7	NA	Single	Unknown	Unknown	Never Alcohol user	Never drug user	No	No	No	Epilepsy	Carbamazepine
4379R	66	---	46	132	2022-04-03	17.31	2022-03-03	2022-03-03	30	0	1	2	male	2022-03-03	18	1	17	Single	Unknown	No	Past Alcohol user	Current drug user	NA	NA	NA	Mental and behavioral disorders due to multiple drug use	Haloperidol
4121A	75	---	78	127	2023-12-08	27.64	2023-11-24	2023-11-24	15	0	1	2	male	2023-11-24	58	5	2	Common-law	Yes	Unknown	Past Alcohol user	Never drug user	NA	NA	NA	Nonorganic sleep disorders	Amitriptyline
5332P	NA	---	45	0	2023-07-10	21.11	2023-06-12	2023-06-12	30	0	1	1	female	2023-06-12	65	14	15	Common-law	No	No	Past Alcohol user	Past drug user	NA	NA	NA	Epilepsy	Carbamazepine
5332P	NA	2023-07-03	46	0	2023-08-01	21.58	2023-07-03	2023-07-03	30	0	2	1	female	2023-06-12	65	14	14	Common-law	No	No	Past Alcohol user	Past drug user	No	No	No	Epilepsy	Sodium Valproate
5332P	80	2023-08-01	46	130	2023-08-31	21.58	2023-08-01	2023-08-01	30	1	3	1	female	2023-06-12	65	14	12	Common-law	No	No	Past Alcohol user	Past drug user	No	No	No	Epilepsy	Sodium Valproate
5332P	80	2023-09-18	47	128	2023-10-18	22.05	2023-09-18	2023-09-18	30	0	4	1	female	2023-06-12	65	14	14	Common-law	No	No	Past Alcohol user	Past drug user	No	NA	No	Epilepsy	Sodium Valproate
5332P	80	2023-10-05	47	120	2023-11-03	22.05	2023-10-05	2023-10-05	30	1	5	1	female	2023-06-12	65	14	15	Common-law	No	No	Past Alcohol user	Past drug user	No	No	No	Epilepsy	Sodium Valproate
5332P	76	2023-11-03	47	130	2023-12-04	22.05	2023-11-03	2023-11-03	30	1	6	1	female	2023-06-12	65	14	18	Common-law	No	No	Past Alcohol user	Past drug user	No	No	No	Epilepsy	Sodium Valproate
3166A	69	---	68	120	2023-07-14	21.95	2023-06-27	2023-06-27	15	0	1	2	male	2023-06-27	22	8	8	Single	No	No	Never Alcohol user	Never drug user	NA	NA	NA	Epilepsy	Carbamazepine
3166A	NA	2023-07-10	0	0	2023-08-10	0	2023-07-10	2023-07-10	30	0	2	2	male	2023-06-27	22	8	7	Single	No	No	Never Alcohol user	Never drug user	No	No	No	Epilepsy	Carbamazepine
3166A	74	2023-08-09	70	121	2023-09-08	22.6	2023-08-09	2023-08-09	30	1	3	2	male	2023-06-27	22	8	7	Single	No	No	Never Alcohol user	Never drug user	No	No	No	Epilepsy	Carbamazepine
3166A	69	2023-09-08	70	120	2023-11-06	22.6	2023-09-08	2023-09-08	60	1	4	2	male	2023-06-27	22	8	7	Single	No	No	Never Alcohol user	Never drug user	No	No	No	Epilepsy	Carbamazepine
3166A	79	2023-10-30	71	111	2023-12-29	22.92	2023-10-30	2023-10-30	60	1	5	2	male	2023-06-27	22	8	7	Single	No	No	Never Alcohol user	Never drug user	No	No	No	Epilepsy	Carbamazepine
3113N	80	---	61	120	2022-09-29	23.83	2022-08-29	2022-08-29	30	0	1	1	male	2022-08-29	38	12	18	Common-law	No	No	Never Alcohol user	Never drug user	NA	NA	NA	Epilepsy	Carbamazepine
3113N	70	2022-09-29	60	120	2022-10-29	23.44	2022-09-29	2022-09-29	30	0	2	1	male	2022-08-29	38	12	10	Common-law	No	No	Never Alcohol user	Never drug user	No	No	No	Epilepsy	Carbamazepine
1842P	80	---	65	127	2023-08-08	23.03	2023-07-27	2023-07-27	15	0	1	2	male	2023-07-27	36	5	4	Single	No	No	Current Alcohol user	Never drug user	NA	NA	NA	Epilepsy	Carbamazepine
1842P	80	2023-09-26	65	120	2023-10-27	23.03	2023-09-26	2023-09-26	30	0	2	2	male	2023-07-27	36	5	4	Single	No	No	Current Alcohol user	Never drug user	No	No	No	Epilepsy	Carbamazepine
1448S	89	---	103	116	2022-06-03	35.22	2022-05-04	2022-05-04	30	0	1	2	female	2022-05-04	42	5	1	Single	Yes	No	Never Alcohol user	Never drug user	NA	NA	NA	Schizophrenia	Thioridazine
1448S	94	2022-08-15	96	145	2022-09-15	32.83	2022-08-15	2022-08-15	30	0	2	2	female	2022-05-04	42	5	1	Single	Yes	No	Never Alcohol user	Never drug user	No	No	No	Schizophrenia	Thioridazine
1448S	96	2022-09-15	90	120	2022-10-17	30.78	2022-09-15	2022-09-15	30	0	3	2	female	2022-05-04	42	5	1	Single	Yes	No	Never Alcohol user	Never drug user	No	No	No	Schizophrenia	Thioridazine
1448S	96	2022-10-21	95	120	2022-11-25	32.49	2022-10-21	2022-10-21	30	0	4	2	female	2022-05-04	42	5	1	Single	Yes	No	Never Alcohol user	Never drug user	No	No	No	Schizophrenia	Thioridazine
1448S	NA	2022-10-24	0	0	2022-11-25	0	2022-10-24	2022-10-24	30	0	5	2	female	2022-05-04	42	5	1	Single	Yes	No	Never Alcohol user	Never drug user	No	No	No	Schizophrenia	Chlorpromazine
1448S	86	2022-11-24	95	126	2022-12-23	32.49	2022-11-24	2022-11-24	30	0	6	2	female	2022-05-04	42	5	1	Single	Yes	No	Never Alcohol user	Never drug user	No	No	No	Schizophrenia	Chlorpromazine
1448S	95	2022-12-23	95.2	136	2023-01-23	31.09	2022-12-23	2022-12-23	30	1	7	2	female	2022-05-04	42	5	2	Single	Yes	No	Never Alcohol user	Never drug user	No	No	No	Schizophrenia	Chlorpromazine
1448S	77	2023-01-25	95	136	2023-02-25	32.49	2023-01-25	2023-01-25	30	0	8	2	female	2022-05-04	42	5	1	Single	Yes	No	Never Alcohol user	Never drug user	No	No	No	Schizophrenia	Thioridazine
1448S	70	2023-03-07	94	130	2023-04-06	32.15	2023-03-07	2023-03-07	30	0	9	2	female	2022-05-04	42	5	0	Single	Yes	No	Never Alcohol user	Never drug user	No	No	No	Schizophrenia	Thioridazine
1448S	NA	2023-04-17	91	0	2023-05-17	31.12	2023-04-17	2023-04-17	30	0	10	2	female	2022-05-04	42	5	0	Single	Yes	No	Never Alcohol user	Never drug user	No	No	No	Schizophrenia	Thioridazine
1448S	87	2023-06-27	89	129	2023-07-27	30.44	2023-06-27	2023-06-27	30	0	11	2	female	2022-05-04	42	5	0	Single	Yes	No	Never Alcohol user	Never drug user	No	No	No	Schizophrenia	Thioridazine
1448S	89	2023-07-28	89	133	2023-08-30	30.44	2023-07-28	2023-07-28	30	0	12	2	female	2022-05-04	42	5	5	Single	Yes	No	Never Alcohol user	Never drug user	No	No	No	Schizophrenia	Thioridazine
1448S	80	2023-09-08	85	120	2023-10-06	29.07	2023-09-08	2023-09-08	30	0	13	2	female	2022-05-04	42	5	4	Single	Yes	No	Never Alcohol user	Never drug user	No	No	No	Schizophrenia	Thioridazine
7557B	80	---	63	120	2022-04-05	21.55	2022-03-28	2022-03-28	7	0	1	2	male	2022-03-28	22	8	2	Single	No	No	Never Alcohol user	Never drug user	NA	NA	NA	Schizophrenia	Fluphenazine
7557B	82	2022-04-05	63	124	2022-04-20	21.55	2022-04-05	2022-04-05	15	0	2	2	male	2022-03-28	22	8	2	Single	No	No	Never Alcohol user	Never drug user	No	No	No	Schizophrenia	Fluphenazine
6802F	80	---	58	120	2023-06-26	21.56	2023-05-29	2023-05-29	30	0	1	1	male	2023-05-29	29	12	18	Single	Unknown	Unknown	NA	NA	NA	NA	NA	Epilepsy	Carbamazepine
6802F	NA	2023-07-04	59	0	2023-08-02	21.94	2023-07-04	2023-07-04	30	0	2	1	male	2023-05-29	29	12	NA	Single	Unknown	Unknown	NA	NA	No	No	No	Epilepsy	Carbamazepine
6802F	NA	2023-08-03	59	0	2023-09-01	21.94	2023-08-03	2023-08-03	30	1	3	1	male	2023-05-29	29	12	NA	Single	Unknown	Unknown	NA	NA	No	No	No	Epilepsy	Carbamazepine
6802F	82	2023-09-04	60	111	2023-10-02	22.31	2023-09-04	2023-09-04	30	0	4	1	male	2023-05-29	29	12	NA	Single	Unknown	Unknown	NA	NA	No	No	No	Epilepsy	Carbamazepine
1817Q	84	---	64	128	2023-05-10	24.39	2023-04-06	2023-04-06	30	0	1	1	female	2023-04-06	44	13	12	Common-law	No	No	Never Alcohol user	Never drug user	NA	NA	NA	Epilepsy	Carbamazepine
1817Q	79	2023-05-10	64	123	2023-06-09	24.39	2023-05-10	2023-05-10	30	0	2	1	female	2023-04-06	44	13	10	Common-law	No	No	Never Alcohol user	Never drug user	No	No	No	Epilepsy	Carbamazepine
7945Z	88	---	53	134	2022-05-06	19.71	2022-04-08	2022-04-08	30	0	1	2	male	2022-04-08	25	5	0	Single	No	No	Never Alcohol user	Never drug user	NA	NA	NA	Epilepsy	Carbamazepine
7945Z	80	2022-08-01	53	120	2022-09-01	19.71	2022-08-01	2022-08-01	30	0	2	2	male	2022-04-08	25	5	NA	Single	No	No	Never Alcohol user	Never drug user	No	No	No	Epilepsy	Carbamazepine
7945Z	70	2022-08-31	52	112	2022-09-30	19.33	2022-08-31	2022-08-31	30	1	3	2	male	2022-04-08	25	5	8	Single	No	No	Never Alcohol user	Never drug user	No	No	No	Epilepsy	Carbamazepine
7945Z	80	2022-10-14	50	120	2022-11-11	18.59	2022-10-14	2022-10-14	30	0	4	2	male	2022-04-08	25	5	8	Single	No	No	Never Alcohol user	Never drug user	No	No	No	Epilepsy	Carbamazepine
7945Z	89	2023-04-06	50	131	2023-05-05	18.59	2023-04-06	2023-04-06	30	0	5	2	male	2022-04-08	25	5	8	Single	No	No	Never Alcohol user	Never drug user	No	No	No	Epilepsy	Carbamazepine
7469N	92	---	102	130	2022-09-03	34.48	2022-08-01	2022-08-01	30	0	1	2	male	2022-08-01	20	8	4	Common-law	No	No	Never Alcohol user	Never drug user	NA	NA	NA	Nonorganic sleep disorders	Amitriptyline
7469N	79	2022-11-24	91	121	2022-12-23	30.76	2022-11-24	2022-11-24	30	0	2	2	male	2022-08-01	20	8	3	Common-law	No	No	Never Alcohol user	Never drug user	No	No	No	Nonorganic sleep disorders	Amitriptyline
7469N	85	2023-02-20	92	129	2023-03-20	31.1	2023-02-20	2023-02-20	30	0	3	2	male	2022-08-01	20	8	4	Common-law	No	No	Never Alcohol user	Never drug user	No	No	No	Nonorganic sleep disorders	Amitriptyline
3444R	79	---	55	120	2022-09-05	22.6	2022-08-05	2022-08-05	30	0	1	2	female	2022-08-05	22	8	3	Common-law	No	No	Past Alcohol user	Past drug user	NA	NA	NA	Nonorganic sleep disorders	Amitriptyline
3444R	77	2022-11-22	54	111	2022-12-23	22.19	2022-11-22	2022-11-22	30	0	2	2	female	2022-08-05	22	8	4	Common-law	No	No	Past Alcohol user	Past drug user	No	No	No	Nonorganic sleep disorders	Amitriptyline
2396P	76	---	49	119	2023-07-13	19.63	2023-06-12	2023-06-12	30	0	1	2	male	2023-06-12	29	8	6	Married	No	No	Current Alcohol user	Past drug user	NA	NA	NA	Epilepsy	Carbamazepine
5733V	80	---	49	110	2023-11-03	19.38	2023-10-05	2023-10-05	30	0	1	1	female	2023-10-05	23	14	13	Single	No	No	Never Alcohol user	Never drug user	NA	NA	NA	Epilepsy	Sodium Valproate
5733V	80	2024-01-10	50	100	2024-02-10	19.53	2024-01-10	2024-01-10	30	0	2	1	female	2023-10-05	23	14	13	Single	No	No	Never Alcohol user	Never drug user	No	No	No	Epilepsy	Sodium Valproate
2477T	80	---	45	108	2022-05-11	17.15	2022-04-13	2022-04-13	30	0	1	1	male	2022-04-13	57	14	15	Common-law	No	No	Current Alcohol user	Current drug user	NA	NA	NA	Epilepsy	Carbamazepine
2477T	83	2022-05-11	45	121	2022-06-28	17.15	2022-05-11	2022-05-11	30	1	2	1	male	2022-04-13	57	14	15	Common-law	No	No	Current Alcohol user	Current drug user	No	No	No	Epilepsy	Carbamazepine
2477T	89	2022-06-12	45	129	2022-07-11	17.15	2022-06-12	2022-06-12	30	0	3	1	male	2022-04-13	57	14	16	Common-law	No	No	Current Alcohol user	Current drug user	No	No	No	Epilepsy	Phenytoin
2477T	80	2023-01-11	45	120	2023-02-09	17.58	2023-01-11	2023-01-11	30	0	4	1	male	2022-04-13	57	14	14	Common-law	No	No	Current Alcohol user	Current drug user	No	No	No	Epilepsy	Carbamazepine
8019D	73	---	38	103	2022-10-27	12.84	2022-09-27	2022-09-27	30	0	1	2	male	2022-09-27	16	7	6	Single	No	No	Never Alcohol user	Never drug user	NA	NA	NA	Schizophrenia	Haloperidol
8019D	70	2022-11-15	40	120	2022-11-30	13.52	2022-11-15	2022-11-15	15	0	2	2	male	2022-09-27	16	7	0	Single	No	No	Never Alcohol user	Never drug user	No	No	No	Schizophrenia	Haloperidol
8019D	82	2023-02-17	40	134	2023-03-17	13.52	2023-02-17	2023-02-17	30	0	3	2	male	2022-09-27	16	7	3	Single	No	No	Never Alcohol user	Never drug user	No	No	No	Schizophrenia	Haloperidol
8019D	60	2023-03-17	41	120	2023-04-18	13.86	2023-03-17	2023-03-17	30	0	4	2	male	2022-09-27	16	7	0	Single	No	No	Never Alcohol user	Never drug user	No	No	No	Schizophrenia	Chlorpromazine
1854V	NA	2023-12-01	0	0	2024-02-01	0	2023-12-01	2023-12-01	60	1	13	2	male	2022-05-03	24	5	NA	Single	No	No	Never Alcohol user	Never drug user	No	No	No	Epilepsy	Amitriptyline
6539A	80	2023-12-10	75.5	110	2024-01-10	24.65	2023-12-10	2023-12-10	30	0	2	1	male	2023-08-28	25	14	12	Common-law	No	Unknown	Never Alcohol user	Never drug user	No	No	No	Epilepsy	Sodium Valproate
2304Z	93	---	72	139	2023-08-21	25.21	2023-08-07	2023-08-07	15	0	1	2	male	2023-08-07	35	5	4	Single	No	No	Past Alcohol user	Never drug user	NA	NA	NA	Epilepsy	Amitriptyline
4715O	82	2023-06-15	53	120	2023-07-15	19	2023-06-15	2023-06-15	30	0	2	1	male	2023-05-11	16	13	34	Single	Unknown	Unknown	Never Alcohol user	Never drug user	No	No	No	Schizophrenia	Thioridazine
4715O	NA	2023-07-21	0	0	2023-08-20	0	2023-07-21	2023-07-21	30	0	3	1	male	2023-05-11	16	13	34	Single	Unknown	Unknown	Never Alcohol user	Never drug user	No	No	No	Schizophrenia	Thioridazine
2304Z	81	2023-08-28	69	115	2023-09-28	24.16	2023-08-28	2023-08-28	30	0	2	2	male	2023-08-07	35	5	4	Single	No	No	Past Alcohol user	Never drug user	No	No	No	Epilepsy	Amitriptyline
4472D	NA	---	0	0	2023-11-24	0	2023-11-06	2023-11-06	30	0	1	1	male	2023-11-06	29	12	18	Single	Unknown	Unknown	Current Alcohol user	Never drug user	NA	NA	NA	Epilepsy	Carbamazepine
2304Z	80	2023-09-28	69	110	2023-10-26	24.16	2023-09-28	2023-09-28	30	0	3	2	male	2023-08-07	35	5	3	Single	No	No	Past Alcohol user	Never drug user	No	No	No	Epilepsy	Amitriptyline
4472D	80	2024-01-05	56	120	2024-02-02	21.34	2024-01-05	2024-01-05	30	0	3	1	male	2023-11-06	29	12	16	Single	Unknown	Unknown	Current Alcohol user	Never drug user	No	No	No	Epilepsy	Carbamazepine
5692Z	78	---	54	127	2022-06-10	21.09	2022-05-10	2022-05-10	30	0	1	2	female	2022-05-10	34	7	12	Common-law	Unknown	Unknown	Never Alcohol user	Never drug user	NA	NA	NA	Bipolar affective disorder	Amitriptyline
9279M	70	---	63	139	2023-04-28	25.89	2023-03-31	2023-03-31	30	0	1	2	female	2023-03-31	40	7	0	Divorced	Unknown	Unknown	Never Alcohol user	Never drug user	NA	NA	NA	Nonorganic sleep disorders	Amitriptyline
9279M	68	2023-05-28	68	130	2023-06-28	27.94	2023-05-28	2023-05-28	30	0	2	2	female	2023-03-31	40	7	0	Divorced	Unknown	Unknown	Never Alcohol user	Never drug user	No	No	No	Nonorganic sleep disorders	Amitriptyline
9279M	63	2023-07-29	68	120	2023-08-30	27.94	2023-07-29	2023-07-29	30	0	3	2	female	2023-03-31	40	7	0	Divorced	Unknown	Unknown	Never Alcohol user	Never drug user	No	No	No	Nonorganic sleep disorders	Amitriptyline
2476Q	63	---	51	99	2023-07-13	19.43	2023-06-14	2023-06-14	30	0	1	1	female	2023-06-14	20	13	12	Single	No	No	Never Alcohol user	Never drug user	NA	NA	NA	Epilepsy	Carbamazepine
2476Q	72	2023-07-13	51	101	2023-08-11	19.43	2023-07-13	2023-07-13	30	1	2	1	female	2023-06-14	20	13	NA	Single	No	No	Never Alcohol user	Never drug user	No	No	No	Epilepsy	Carbamazepine
4058E	94	---	0	125	2023-12-14	0	2023-11-16	2023-11-16	30	0	1	2	male	2023-11-16	27	1	13	Single	No	No	Never Alcohol user	Never drug user	NA	NA	NA	Schizophrenia	Haloperidol
6416U	99	---	72	149	2022-12-20	26.45	2022-11-21	2022-11-21	30	0	1	1	female	2022-11-21	38	13	1	Single	No	No	Never Alcohol user	Never drug user	NA	NA	NA	Epilepsy	Carbamazepine
5696L	82	---	52	109	2023-12-12	21.64	2023-11-14	2023-11-14	30	0	1	2	female	2023-11-14	17	1	8	Single	No	No	Never Alcohol user	Never drug user	NA	NA	NA	Nonorganic enuresis	Amitriptyline
8803M	154	---	103	0	2023-07-14	0	2023-06-16	2023-06-16	30	0	1	2	female	2023-06-16	50	1	7	Widowed	Yes	Yes	Never Alcohol user	Never drug user	NA	NA	NA	Epilepsy	Carbamazepine
1854V	82	---	0	120	2022-06-07	0	2022-05-03	2022-05-03	30	0	1	2	male	2022-05-03	24	5	48	Single	No	No	Never Alcohol user	Never drug user	NA	NA	NA	Epilepsy	Carbamazepine
1854V	NA	2022-06-02	0	0	2022-08-02	0	2022-06-02	2022-06-02	60	1	2	2	male	2022-05-03	24	5	NA	Single	No	No	Never Alcohol user	Never drug user	No	No	No	Epilepsy	Carbamazepine
1854V	NA	2022-08-02	0	0	2022-09-01	0	2022-08-02	2022-08-02	30	0	3	2	male	2022-05-03	24	5	NA	Single	No	No	Never Alcohol user	Never drug user	No	No	No	Epilepsy	Carbamazepine
1854V	NA	2022-09-01	0	0	2022-10-01	0	2022-09-01	2022-09-01	30	1	4	2	male	2022-05-03	24	5	NA	Single	No	No	Never Alcohol user	Never drug user	No	No	No	Epilepsy	Carbamazepine
1854V	NA	2022-10-03	0	0	2022-11-03	0	2022-10-03	2022-10-03	30	0	5	2	male	2022-05-03	24	5	NA	Single	No	No	Never Alcohol user	Never drug user	No	No	No	Epilepsy	Carbamazepine
1854V	NA	2022-11-01	0	0	2022-12-01	0	2022-11-01	2022-11-01	30	0	6	2	male	2022-05-03	24	5	NA	Single	No	No	Never Alcohol user	Never drug user	No	No	No	Epilepsy	Sodium Valproate
1854V	NA	2023-01-04	0	0	2023-03-04	0	2023-01-04	2023-01-04	30	0	7	2	male	2022-05-03	24	5	NA	Single	No	No	Never Alcohol user	Never drug user	No	No	No	Epilepsy	Carbamazepine
1854V	NA	2023-03-03	0	0	2023-05-02	0	2023-03-03	2023-03-03	60	0	8	2	male	2022-05-03	24	5	NA	Single	No	No	Never Alcohol user	Never drug user	No	No	No	Epilepsy	Carbamazepine
1854V	NA	2023-05-03	0	0	2023-06-03	0	2023-05-03	2023-05-03	30	0	9	2	male	2022-05-03	24	5	NA	Single	No	No	Never Alcohol user	Never drug user	No	No	No	Epilepsy	Carbamazepine
1854V	NA	2023-06-27	0	0	2023-07-27	0	2023-06-27	2023-06-27	30	0	10	2	male	2022-05-03	24	5	NA	Single	No	No	Never Alcohol user	Never drug user	No	No	No	Epilepsy	Carbamazepine
1854V	NA	2023-09-04	0	0	2023-10-03	0	2023-09-04	2023-09-04	30	0	11	2	male	2022-05-03	24	5	NA	Single	No	No	Never Alcohol user	Never drug user	No	No	No	Epilepsy	Carbamazepine
1854V	NA	2023-10-03	0	0	2023-12-01	0	2023-10-03	2023-10-03	60	1	12	2	male	2022-05-03	24	5	NA	Single	No	No	Never Alcohol user	Never drug user	No	No	No	Epilepsy	Carbamazepine
4233N	75	---	0	124	2022-10-17	0	2022-10-06	2022-10-06	10	0	1	2	male	2022-10-06	21	1	12	Single	Unknown	Unknown	Current Alcohol user	Current drug user	NA	NA	NA	Mental and behavioral disorders due to opioid use	Biperiden
8149E	79	---	66	110	2022-12-21	22.84	2022-11-23	2022-11-23	30	0	1	2	male	2022-11-23	21	1	8	Single	No	No	Past Alcohol user	Current drug user	NA	NA	NA	Mental and behavioral disorders due to opioid use	Biperiden
1517K	69	---	62	121	2023-02-20	24.22	2023-02-10	2023-02-10	10	0	1	2	male	2023-02-10	24	1	9	Single	No	Unknown	Past Alcohol user	Current drug user	NA	NA	NA	Mental and behavioral disorders due to opioid use	Biperiden
9313D	80	2022-07-08	61	128	2022-08-09	20.62	2022-07-08	2022-07-08	30	0	3	2	male	2022-05-10	48	8	2	Common-law	Yes	No	Past Alcohol user	Never drug user	No	No	No	Nonorganic sleep disorders	Amitriptyline
9313D	81	2022-08-09	62	121	2022-09-09	20.24	2022-08-09	2022-08-09	30	0	4	2	male	2022-05-10	48	8	1	Common-law	Yes	No	Past Alcohol user	Never drug user	No	No	No	Nonorganic sleep disorders	Amitriptyline
1276W	70	---	60	109	2022-11-07	22.58	2022-10-07	2022-10-07	30	0	1	2	female	2022-10-07	30	7	3	Common-law	No	No	Never Alcohol user	Never drug user	NA	NA	NA	Epilepsy	Carbamazepine
1276W	71	2022-11-15	62	120	2022-12-15	23.34	2022-11-15	2022-11-15	30	0	2	2	female	2022-10-07	30	7	0	Common-law	No	No	Never Alcohol user	Never drug user	No	No	No	Epilepsy	Carbamazepine
1276W	70	2023-03-15	60	130	2023-04-15	22.58	2023-03-15	2023-03-15	30	0	3	2	female	2022-10-07	30	7	9	Common-law	No	No	Never Alcohol user	Never drug user	No	No	No	Epilepsy	Carbamazepine
8486S	80	---	65	110	2022-08-27	23.03	2022-07-27	2022-07-27	30	0	1	2	male	2022-07-27	33	5	2	Single	Unknown	Unknown	Never Alcohol user	Never drug user	NA	NA	NA	Delusional disorder	Thioridazine
8486S	NA	2022-08-29	0	0	2022-09-29	0	2022-08-29	2022-08-29	30	0	2	2	male	2022-07-27	33	5	NA	Single	Unknown	Unknown	Never Alcohol user	Never drug user	No	No	No	Delusional disorder	Thioridazine
8486S	NA	2022-09-29	0	0	2022-10-28	0	2022-09-29	2022-09-29	30	0	3	2	male	2022-07-27	33	5	NA	Single	Unknown	Unknown	Never Alcohol user	Never drug user	No	No	No	Delusional disorder	Chlorpromazine
8486S	NA	2022-11-30	0	0	2022-12-30	0	2022-11-30	2022-11-30	30	0	4	2	male	2022-07-27	33	5	NA	Single	Unknown	Unknown	Never Alcohol user	Never drug user	NA	NA	NA	Delusional disorder	Chlorpromazine
7524C	150	---	60	175	2022-07-12	24.65	2022-06-13	2022-06-13	30	0	1	1	female	2022-06-13	28	13	5	Single	Unknown	Unknown	Past Alcohol user	Never drug user	NA	NA	NA	Epilepsy	Carbamazepine
7524C	93	2022-07-12	60	129	2022-08-11	24.65	2022-07-12	2022-07-12	30	1	2	1	female	2022-06-13	28	13	5	Single	Unknown	Unknown	Past Alcohol user	Never drug user	No	No	Yes	Epilepsy	Carbamazepine
7524C	89	2022-08-11	62	126	2022-09-10	25.48	2022-08-11	2022-08-11	30	1	3	1	female	2022-06-13	28	13	4	Single	Unknown	Unknown	Past Alcohol user	Never drug user	No	No	Yes	Epilepsy	Carbamazepine
7524C	85	2022-10-10	64	115	2022-12-09	28.44	2022-10-10	2022-10-10	60	0	4	1	female	2022-06-13	28	13	NA	Single	Unknown	Unknown	Past Alcohol user	Never drug user	No	No	No	Epilepsy	Carbamazepine
7524C	87	2023-11-29	64	133	2024-01-26	26.3	2023-11-29	2023-11-29	60	0	5	1	female	2022-06-13	28	13	5	Single	Unknown	Unknown	Past Alcohol user	Never drug user	No	No	No	Epilepsy	Carbamazepine
9092L	79	---	70	123	2023-07-29	23.94	2023-06-30	2023-06-30	30	0	1	2	male	2023-06-30	31	1	6	Separated	No	Unknown	Current Alcohol user	Never drug user	NA	NA	NA	Mental and behavioral disorders due to alcohol use	Haloperidol
7310L	72	---	55	122	2022-06-06	22.89	2022-05-06	2022-05-06	30	0	1	2	male	2022-05-06	32	7	0	Single	Unknown	Unknown	Never Alcohol user	Never drug user	NA	NA	NA	Epilepsy	Carbamazepine
5983Q	NA	---	0	0	2023-12-14	0	2023-11-14	2023-11-14	30	0	1	1	female	2023-11-14	17	12	20	Single	Unknown	Unknown	Never Alcohol user	Never drug user	NA	NA	NA	Epilepsy	Carbamazepine
5549W	NA	---	0	0	2022-08-26	0	2022-08-12	2022-08-12	15	0	1	2	male	2022-08-12	22	5	3	Single	Unknown	Unknown	Never Alcohol user	Never drug user	NA	NA	NA	Epilepsy	Carbamazepine
5549W	85	2022-09-27	0	110	2022-10-27	0	2022-09-27	2022-09-27	30	0	2	2	male	2022-08-12	22	5	3	Single	Unknown	Unknown	Never Alcohol user	Never drug user	No	No	No	Epilepsy	Carbamazepine
5549W	76	2023-06-06	60	108	2023-07-06	23.44	2023-06-06	2023-06-06	30	0	3	2	male	2022-08-12	22	5	NA	Single	Unknown	Unknown	Never Alcohol user	Never drug user	No	No	No	Epilepsy	Carbamazepine
5549W	66	2023-07-27	63	110	2023-08-29	24.61	2023-07-27	2023-07-27	30	0	4	2	male	2022-08-12	22	5	NA	Single	Unknown	Unknown	Never Alcohol user	Never drug user	No	No	No	Epilepsy	Carbamazepine
3648X	81	---	60	129	2022-04-30	20.76	2022-04-01	2022-04-01	30	0	1	2	female	2022-04-01	27	7	0	Common-law	Unknown	Unknown	Never Alcohol user	Never drug user	NA	NA	NA	Epilepsy	Carbamazepine
3648X	74	2022-07-01	72	110	2022-08-02	24.91	2022-07-01	2022-07-01	30	0	2	2	female	2022-04-01	27	7	0	Common-law	Unknown	Unknown	Never Alcohol user	Never drug user	No	No	No	Epilepsy	Carbamazepine
3648X	72	2022-11-17	69	120	2022-12-16	23.88	2022-11-17	2022-11-17	30	0	3	2	female	2022-04-01	27	7	0	Common-law	Unknown	Unknown	Never Alcohol user	Never drug user	No	No	No	Epilepsy	Carbamazepine
3648X	70	2023-02-17	67	121	2023-03-17	23.18	2023-02-17	2023-02-17	30	0	4	2	female	2022-04-01	27	7	NA	Common-law	Unknown	Unknown	Never Alcohol user	Never drug user	No	No	No	Epilepsy	Carbamazepine
3648X	80	2023-04-03	58	126	2023-05-03	20.07	2023-04-03	2023-04-03	30	0	5	2	female	2022-04-01	27	7	0	Common-law	Unknown	Unknown	Never Alcohol user	Never drug user	No	No	No	Epilepsy	Carbamazepine
3648X	82	2023-05-03	58	128	2023-06-03	20.07	2023-05-03	2023-05-03	30	0	6	2	female	2022-04-01	27	7	0	Common-law	Unknown	Unknown	Never Alcohol user	Never drug user	No	No	No	Epilepsy	Carbamazepine
3648X	84	2023-06-02	59	130	2023-06-30	20.42	2023-06-02	2023-06-02	30	1	7	2	female	2022-04-01	27	7	0	Common-law	Unknown	Unknown	Never Alcohol user	Never drug user	No	No	No	Epilepsy	Carbamazepine
3648X	82	2023-07-04	61	124	2023-08-04	21.11	2023-07-04	2023-07-04	30	0	8	2	female	2022-04-01	27	7	0	Common-law	Unknown	Unknown	Never Alcohol user	Never drug user	No	No	No	Epilepsy	Carbamazepine
3648X	81	2023-08-04	62	119	2023-09-04	21.45	2023-08-04	2023-08-04	30	0	9	2	female	2022-04-01	27	7	0	Common-law	Unknown	Unknown	Never Alcohol user	Never drug user	No	No	No	Epilepsy	Carbamazepine
3648X	NA	2023-09-04	62	0	2023-10-04	21.45	2023-09-04	2023-09-04	30	0	10	2	female	2022-04-01	27	7	0	Common-law	Unknown	Unknown	Never Alcohol user	Never drug user	No	No	No	Epilepsy	Carbamazepine
3648X	81	2023-10-05	65	122	2023-11-03	22.49	2023-10-05	2023-10-05	30	0	11	2	female	2022-04-01	27	7	0	Common-law	Unknown	Unknown	Never Alcohol user	Never drug user	No	No	No	Epilepsy	Carbamazepine
3648X	80	2023-11-03	65	128	2023-12-04	22.49	2023-11-03	2023-11-03	30	1	12	2	female	2022-04-01	27	7	0	Common-law	Unknown	Unknown	Never Alcohol user	Never drug user	No	No	No	Epilepsy	Carbamazepine
1704F	78	2023-11-14	68	131	2023-12-14	24.98	2023-11-14	2023-11-14	30	0	2	2	female	2023-09-18	32	7	8	Common-law	No	Unknown	Current Alcohol user	Never drug user	No	No	No	Nonorganic sleep disorders	Amitriptyline
8420A	60	---	48	87	2022-03-07	18.52	2022-02-09	2022-02-09	30	0	1	1	female	2022-02-09	27	14	12	Married	No	No	Never Alcohol user	Never drug user	NA	NA	NA	Neurasthenia	Chlorpromazine
8420A	51	2022-03-14	43	80	2022-04-12	16.8	2022-03-14	2022-03-14	30	0	2	1	female	2022-02-09	27	14	12	Married	No	No	Never Alcohol user	Never drug user	No	No	No	Neurasthenia	Thioridazine
8420A	64	2022-04-20	44	88	2022-06-18	16.97	2022-04-20	2022-04-20	30	0	3	1	female	2022-02-09	27	14	14	Married	No	No	Never Alcohol user	Never drug user	No	No	No	Neurasthenia	Thioridazine
8420A	54	2022-05-09	42	80	2022-06-07	16.2	2022-05-09	2022-05-09	30	0	4	1	female	2022-02-09	27	14	15	Married	No	No	Never Alcohol user	Never drug user	No	No	No	Neurasthenia	Thioridazine
5610C	84	---	50	123	2023-06-06	20.55	2023-05-05	2023-05-05	30	0	1	1	female	2023-05-05	39	13	6	Single	No	Unknown	Past Alcohol user	Never drug user	NA	NA	NA	Epilepsy	Carbamazepine
5610C	82	2023-06-07	50	121	2023-07-06	20.55	2023-06-07	2023-06-07	30	0	2	1	female	2023-05-05	39	13	6	Single	No	Unknown	Past Alcohol user	Never drug user	No	No	No	Epilepsy	Carbamazepine
5610C	79	2023-07-06	50	118	2023-08-05	20.55	2023-07-06	2023-07-06	30	1	3	1	female	2023-05-05	39	13	6	Single	No	Unknown	Past Alcohol user	Never drug user	No	No	No	Epilepsy	Carbamazepine
5610C	81	2024-01-11	50	123	2024-02-08	20.55	2024-01-11	2024-01-11	30	0	4	1	female	2023-05-05	39	13	5	Single	No	Unknown	Past Alcohol user	Never drug user	No	No	No	Epilepsy	Carbamazepine
4440Q	82	---	57	126	2022-03-21	19.72	2022-02-21	2022-02-21	30	0	1	1	male	2022-02-21	22	14	12	Single	No	No	Never Alcohol user	Never drug user	NA	NA	NA	Epilepsy	Carbamazepine
4440Q	90	2022-03-16	58	120	2022-04-12	20.07	2022-03-16	2022-03-16	30	1	2	1	male	2022-02-21	22	14	12	Single	No	No	Never Alcohol user	Never drug user	No	No	No	Epilepsy	Carbamazepine
4440Q	82	2022-05-05	57	112	2022-06-03	19.72	2022-05-05	2022-05-05	30	0	3	1	male	2022-02-21	22	14	13	Single	No	No	Never Alcohol user	Never drug user	No	No	No	Epilepsy	Carbamazepine
4440Q	90	2023-09-20	58	120	2023-10-03	20.07	2023-09-20	2023-09-20	14	0	4	1	male	2022-02-21	22	14	16	Single	No	No	Never Alcohol user	Never drug user	No	No	No	Epilepsy	Sodium Valproate
4440Q	90	2023-10-12	58	120	2023-11-09	20.07	2023-10-12	2023-10-12	30	0	5	1	male	2022-02-21	22	14	12	Single	No	No	Never Alcohol user	Never drug user	No	No	No	Epilepsy	Sodium Valproate
4440Q	80	2023-11-07	58	110	2023-12-05	20.07	2023-11-07	2023-11-07	30	1	6	1	male	2022-02-21	22	14	14	Single	No	No	Never Alcohol user	Never drug user	No	No	No	Epilepsy	Carbamazepine
4303J	73	---	47	125	2023-04-06	18.36	2023-03-07	2023-03-07	30	0	1	2	female	2023-03-07	29	1	6	Common-law	No	Unknown	Never Alcohol user	Never drug user	NA	NA	NA	Schizophrenia	Thioridazine
8665A	NA	---	58	0	2022-09-07	20.55	2022-08-09	2022-08-09	30	0	1	1	male	2022-08-09	64	14	15	Common-law	No	Unknown	Current Alcohol user	Current drug user	NA	NA	NA	Epilepsy	Carbamazepine
8665A	NA	2023-12-08	55	0	2024-01-07	19.49	2023-12-08	2023-12-08	30	0	2	1	male	2022-08-09	64	14	14	Common-law	No	Unknown	Current Alcohol user	Current drug user	No	No	No	Epilepsy	Carbamazepine
5388Y	NA	---	53	0	2023-03-15	20.45	2023-02-17	2023-02-17	30	0	1	1	female	2023-02-17	19	16	16	Common-law	Unknown	Unknown	NA	NA	NA	NA	NA	Epilepsy	Carbamazepine
9097Z	73	---	62	109	2022-09-21	24.22	2022-09-05	2022-09-05	15	0	1	1	female	2022-09-05	28	13	40	Single	Yes	Unknown	Never Alcohol user	Never drug user	NA	NA	NA	Depressive episodes	Amitriptyline
9097Z	73	2022-09-27	62	109	2022-10-26	24.22	2022-09-27	2022-09-27	30	0	2	1	female	2022-09-05	28	13	12	Single	Yes	Unknown	Never Alcohol user	Never drug user	No	No	No	Depressive episodes	Amitriptyline
9097Z	78	2022-10-26	62	129	2022-11-25	24.22	2022-10-26	2022-10-26	38	1	3	1	female	2022-09-05	28	13	8	Single	Yes	Unknown	Never Alcohol user	Never drug user	No	No	No	Depressive episodes	Amitriptyline
2524Q	66	---	78	110	2022-06-17	26.99	2022-06-03	2022-06-03	15	0	1	2	female	2022-06-03	16	7	26	Single	No	Unknown	Past Alcohol user	Never drug user	NA	NA	NA	Acute stress reaction	Chlordiazepoxide
4899X	84	2022-06-27	59	125	2022-07-26	22.21	2022-06-27	2022-06-27	30	0	4	1	male	2022-03-07	26	13	4	Single	No	Unknown	Past Alcohol user	Past drug user	No	No	No	Epilepsy	Amitriptyline
2524Q	NA	2022-07-08	0	0	2022-07-22	0	2022-07-08	2022-07-08	30	1	3	2	female	2022-06-03	16	7	20	Single	No	Unknown	Past Alcohol user	Never drug user	No	No	No	Acute stress reaction	Chlordiazepoxide
2524Q	72	2022-12-15	69	129	2023-01-18	23.88	2022-12-15	2022-12-15	30	0	4	2	female	2022-06-03	16	7	8	Single	No	Unknown	Past Alcohol user	Never drug user	No	No	No	Acute stress reaction	Chlordiazepoxide
8416T	80	---	80	120	2022-12-01	35.56	2022-11-02	2022-11-02	30	0	1	1	female	2022-11-02	36	14	14	Common-law	No	Unknown	Never Alcohol user	Never drug user	NA	NA	NA	Organic amnestic syndrome	Amitriptyline
8704M	81	---	0	116	2022-09-12	0	2022-08-24	2022-08-24	15	0	1	2	female	2022-08-24	17	1	12	Married	No	No	Never Alcohol user	Never drug user	NA	NA	NA	Epilepsy	Carbamazepine
3204Z	81	---	60	129	2022-08-15	23.44	2022-07-14	2022-07-14	30	0	1	2	female	2022-07-14	21	8	4	Married	No	No	Never Alcohol user	Never drug user	NA	NA	NA	Epilepsy	Carbamazepine
3204Z	NA	2022-08-15	0	0	2022-10-14	0	2022-08-15	2022-08-15	60	0	2	2	female	2022-07-14	21	8	3	Married	No	No	Never Alcohol user	Never drug user	No	No	No	Epilepsy	Carbamazepine
3204Z	80	2023-02-06	0	120	2023-03-07	0	2023-02-06	2023-02-06	30	0	3	2	female	2022-07-14	21	8	5	Married	No	No	Never Alcohol user	Never drug user	No	No	No	Epilepsy	Carbamazepine
3204Z	NA	2023-03-07	0	0	2023-04-06	0	2023-03-07	2023-03-07	30	1	4	2	female	2022-07-14	21	8	NA	Married	No	No	Never Alcohol user	Never drug user	No	No	No	Epilepsy	Carbamazepine
3204Z	NA	2023-04-06	0	0	2023-05-09	0	2023-04-06	2023-04-06	60	1	5	2	female	2022-07-14	21	8	NA	Married	No	No	Never Alcohol user	Never drug user	No	No	No	Epilepsy	Carbamazepine
3204Z	NA	2023-10-06	0	0	2023-11-06	0	2023-10-06	2023-10-06	30	0	6	2	female	2022-07-14	21	8	NA	Married	No	No	Never Alcohol user	Never drug user	No	No	No	Epilepsy	Carbamazepine
8022T	77	---	46	111	2022-10-28	20.17	2022-09-28	2022-09-28	30	0	1	2	female	2022-09-28	53	8	8	Widowed	No	No	Never Alcohol user	Never drug user	NA	NA	NA	Schizophrenia	Haloperidol
8022T	NA	2022-11-07	0	0	2022-12-09	0	2022-11-07	2022-11-07	30	0	2	2	female	2022-09-28	53	8	NA	Widowed	No	No	Never Alcohol user	Never drug user	No	No	No	Schizophrenia	Haloperidol
5494L	122	---	52	175	2022-11-10	19.81	2022-10-10	2022-10-10	30	0	1	2	female	2022-10-10	34	7	9	Single	Yes	No	Never Alcohol user	Never drug user	NA	NA	NA	Epilepsy	Carbamazepine
5494L	70	2023-01-06	55	130	2023-02-17	20.96	2023-01-06	2023-01-06	30	0	2	2	female	2022-10-10	34	7	5	Single	Yes	No	Never Alcohol user	Never drug user	No	No	No	Epilepsy	Carbamazepine
5494L	69	2023-03-15	56	130	2023-04-15	21.34	2023-03-15	2023-03-15	30	0	3	2	female	2022-10-10	34	7	5	Single	Yes	No	Never Alcohol user	Never drug user	No	No	No	Epilepsy	Carbamazepine
5494L	70	2023-08-10	52	131	2023-09-11	19.81	2023-08-10	2023-08-10	30	0	4	2	female	2022-10-10	34	7	0	Single	Yes	No	Never Alcohol user	Never drug user	No	No	No	Epilepsy	Carbamazepine
5494L	69	2023-09-11	52	122	2023-10-11	19.81	2023-09-11	2023-09-11	30	0	5	2	female	2022-10-10	34	7	0	Single	Yes	No	Never Alcohol user	Never drug user	No	No	No	Epilepsy	Carbamazepine
5494L	67	2023-10-13	53	131	2023-11-11	20.2	2023-10-13	2023-10-13	30	0	6	2	female	2022-10-10	34	7	0	Single	Yes	No	Never Alcohol user	Never drug user	No	No	No	Epilepsy	Carbamazepine
4899X	83	---	59	126	2022-04-08	22.21	2022-03-07	2022-03-07	30	0	1	1	male	2022-03-07	26	13	7	Single	No	Unknown	Past Alcohol user	Past drug user	NA	NA	NA	Epilepsy	Carbamazepine
4899X	83	2022-04-19	60	124	2022-05-18	22.58	2022-04-19	2022-04-19	30	0	2	1	male	2022-03-07	26	13	4	Single	No	Unknown	Past Alcohol user	Past drug user	No	No	No	Epilepsy	Carbamazepine
4899X	87	2022-05-27	60	123	2022-06-24	22.58	2022-05-27	2022-05-27	30	0	3	1	male	2022-03-07	26	13	5	Single	No	Unknown	Past Alcohol user	Past drug user	No	No	No	Epilepsy	Carbamazepine
9679S	67	---	48	104	2022-11-11	21.33	2022-10-12	2022-10-12	30	0	1	1	female	2022-10-12	18	13	6	Single	No	Unknown	Never Alcohol user	Never drug user	NA	NA	NA	Epilepsy	Amitriptyline
4899X	83	2022-07-26	58	124	2022-08-25	21.83	2022-07-26	2022-07-26	30	1	5	1	male	2022-03-07	26	13	4	Single	No	Unknown	Past Alcohol user	Past drug user	No	No	No	Epilepsy	Carbamazepine
4899X	87	2022-08-22	58	129	2022-09-19	21.83	2022-08-22	2022-08-22	30	0	6	1	male	2022-03-07	26	13	5	Single	No	Unknown	Past Alcohol user	Past drug user	No	No	No	Epilepsy	Carbamazepine
9679S	NA	2022-11-10	49	0	2022-12-12	21.78	2022-11-10	2022-11-10	30	0	2	1	female	2022-10-12	18	13	2	Single	No	Unknown	Never Alcohol user	Never drug user	No	No	No	Epilepsy	Amitriptyline
6892L	73	2022-08-29	48	121	2022-09-29	20.5	2022-08-29	2022-08-29	30	0	2	1	female	2022-07-29	31	12	15	Single	No	No	Never Alcohol user	Never drug user	No	No	No	Depressive episodes	Carbamazepine
7394P	NA	---	54	0	2023-09-18	20.08	2023-09-11	2023-09-11	0	0	1	2	male	2023-09-11	22	5	7	Single	No	Unknown	Never Alcohol user	Never drug user	NA	NA	NA	Nonorganic enuresis	NA
2276I	79	---	51	120	2022-10-21	19.68	2022-09-21	2022-09-21	30	0	1	1	male	2022-09-21	21	12	13	Single	No	No	Never Alcohol user	Never drug user	NA	NA	NA	Epilepsy	Carbamazepine
7394P	66	2023-09-18	55	101	2023-09-26	20.45	2023-09-18	2023-09-18	0	0	2	2	male	2023-09-11	22	5	7	Single	No	Unknown	Never Alcohol user	Never drug user	No	No	No	Nonorganic enuresis	NA
7546Y	96	---	40	134	2022-10-11	14.69	2022-09-13	2022-09-13	30	0	1	2	female	2022-09-13	36	1	18	Single	Unknown	Unknown	Never Alcohol user	Never drug user	NA	NA	NA	Schizophrenia	Haloperidol
2655Z	67	---	68	79	2024-02-07	22.2	2024-01-09	2024-01-09	30	0	1	1	male	2024-01-09	16	13	4	Single	Unknown	Unknown	Never Alcohol user	Never drug user	NA	NA	NA	Epilepsy	Carbamazepine
6332L	85	---	51	110	2022-09-16	22.07	2022-08-16	2022-08-16	30	0	1	2	male	2022-08-16	60	7	3	Single	Yes	No	Past Alcohol user	Never drug user	NA	NA	NA	Schizophrenia	Haloperidol
6332L	74	2022-11-03	49	156	2022-12-03	21.21	2022-11-03	2022-11-03	30	0	2	2	male	2022-08-16	60	7	2	Single	Yes	No	Past Alcohol user	Never drug user	No	No	No	Schizophrenia	Thioridazine
6332L	60	2023-01-20	49	120	2023-02-16	21.21	2023-01-20	2023-01-20	30	0	3	2	male	2022-08-16	60	7	0	Single	Yes	No	Past Alcohol user	Never drug user	No	No	No	Schizophrenia	Thioridazine
6332L	70	2023-02-16	50	130	2023-03-16	21.64	2023-02-16	2023-02-16	30	1	4	2	male	2022-08-16	60	7	0	Single	Yes	No	Past Alcohol user	Never drug user	No	No	No	Schizophrenia	Haloperidol
6332L	69	2023-03-17	50	130	2023-04-18	21.64	2023-03-17	2023-03-17	30	1	5	2	male	2022-08-16	60	7	0	Single	Yes	No	Past Alcohol user	Never drug user	No	No	No	Schizophrenia	Haloperidol
6332L	72	2023-03-30	50	137	2023-04-28	21.64	2023-03-30	2023-03-30	30	1	6	2	male	2022-08-16	60	7	2	Single	Yes	No	Past Alcohol user	Never drug user	No	No	No	Schizophrenia	Haloperidol
6332L	74	2023-04-28	53	134	2023-05-26	22.94	2023-04-28	2023-04-28	30	1	7	2	male	2022-08-16	60	7	0	Single	Yes	No	Past Alcohol user	Never drug user	No	No	No	Schizophrenia	Haloperidol
6332L	70	2023-05-26	53	128	2023-06-29	22.94	2023-05-26	2023-05-26	30	1	8	2	male	2022-08-16	60	7	0	Single	Yes	No	Past Alcohol user	Never drug user	No	No	No	Schizophrenia	Haloperidol
6332L	72	2023-07-10	54	130	2023-08-10	23.37	2023-07-10	2023-07-10	30	0	9	2	male	2022-08-16	60	7	0	Single	Yes	No	Past Alcohol user	Never drug user	No	No	No	Schizophrenia	Haloperidol
6332L	69	2023-08-10	55	120	2023-09-11	23.81	2023-08-10	2023-08-10	30	0	10	2	male	2022-08-16	60	7	0	Single	Yes	No	Past Alcohol user	Never drug user	No	No	No	Schizophrenia	Haloperidol
6332L	79	2023-09-11	55	134	2023-10-11	23.81	2023-09-11	2023-09-11	30	0	11	2	male	2022-08-16	60	7	0	Single	Yes	No	Past Alcohol user	Never drug user	No	No	No	Schizophrenia	Haloperidol
6332L	63	2023-10-12	56	126	2023-11-11	24.24	2023-10-12	2023-10-12	30	0	12	2	male	2022-08-16	60	7	0	Single	Yes	No	Past Alcohol user	Never drug user	No	No	No	Schizophrenia	Haloperidol
7087G	87	---	52	133	2022-05-10	18.21	2022-04-11	2022-04-11	30	0	1	2	male	2022-04-11	28	1	16	NA	Yes	Yes	Never Alcohol user	Never drug user	NA	NA	NA	Schizophrenia	Chlorpromazine
7087G	85	2022-04-28	52	130	2022-05-26	18.21	2022-04-28	2022-04-28	30	1	2	2	male	2022-04-11	28	1	14	NA	Yes	Yes	Never Alcohol user	Never drug user	No	No	No	Schizophrenia	Thioridazine
7087G	82	2022-05-27	52	131	2022-07-25	18.21	2022-05-27	2022-05-27	60	1	3	2	male	2022-04-11	28	1	12	NA	Yes	Yes	Never Alcohol user	Never drug user	No	No	No	Schizophrenia	Haloperidol
7087G	82	2022-07-29	52	111	2022-09-29	18.21	2022-07-29	2022-07-29	60	0	4	2	male	2022-04-11	28	1	10	NA	Yes	Yes	Never Alcohol user	Never drug user	No	No	No	Schizophrenia	Chlorpromazine
1279R	73	---	61	120	2022-07-18	20.38	2022-06-18	2022-06-18	30	0	1	1	male	2022-06-18	32	12	13	Single	No	No	Never Alcohol user	Never drug user	NA	NA	NA	Epilepsy	Carbamazepine
1279R	80	2022-07-18	60	120	2022-08-18	20.05	2022-07-18	2022-07-18	30	1	2	1	male	2022-06-18	32	12	12	Single	No	No	Never Alcohol user	Never drug user	No	No	No	Epilepsy	Carbamazepine
1279R	83	2022-08-18	62	117	2022-09-18	20.72	2022-08-18	2022-08-18	30	0	3	1	male	2022-06-18	32	12	13	Single	No	No	Never Alcohol user	Never drug user	No	No	No	Epilepsy	Carbamazepine
1279R	80	2022-09-18	60	120	2022-10-18	20.05	2022-09-18	2022-09-18	30	0	4	1	male	2022-06-18	32	12	10	Single	No	No	Never Alcohol user	Never drug user	No	No	No	Epilepsy	Carbamazepine
3537Y	134	---	74	176	2022-08-31	28.55	2022-08-17	2022-08-17	15	0	1	2	female	2022-08-17	37	5	6	Single	No	Unknown	Past Alcohol user	Never drug user	NA	NA	NA	Bipolar affective disorder	Amitriptyline
6589Y	74	---	47	119	2023-01-12	19.56	2022-12-14	2022-12-14	30	0	1	2	female	2022-12-14	50	8	7	Widowed	No	No	Never Alcohol user	Never drug user	NA	NA	NA	Schizophrenia	Haloperidol
6589Y	83	2023-07-13	50	129	2023-08-13	20.81	2023-07-13	2023-07-13	30	0	2	2	female	2022-12-14	50	8	8	Widowed	No	No	Never Alcohol user	Never drug user	No	No	No	Schizophrenia	Haloperidol
6589Y	79	2023-11-03	55	120	2023-12-04	22.89	2023-11-03	2023-11-03	30	0	3	2	female	2022-12-14	50	8	9	Widowed	No	No	Never Alcohol user	Never drug user	No	No	No	Schizophrenia	Carbamazepine
2839I	82	---	55	120	2023-03-07	21.22	2023-02-07	2023-02-07	30	0	1	1	female	2023-02-07	75	12	19	Single	No	No	Never Alcohol user	Never drug user	NA	NA	NA	Epilepsy	Carbamazepine
2839I	89	2023-03-14	56	110	2023-04-14	21.6	2023-03-14	2023-03-14	30	0	2	1	female	2023-02-07	75	12	18	Single	No	No	Never Alcohol user	Never drug user	No	No	No	Epilepsy	Carbamazepine
2839I	79	2023-05-16	56.4	120	2023-06-16	21.76	2023-05-16	2023-05-16	30	0	3	1	female	2023-02-07	75	12	15	Single	No	No	Never Alcohol user	Never drug user	No	No	No	Epilepsy	Carbamazepine
2839I	72	2023-06-13	56	111	2023-07-12	21.6	2023-06-13	2023-06-13	30	1	4	1	female	2023-02-07	75	12	14	Single	No	No	Never Alcohol user	Never drug user	No	No	No	Epilepsy	Carbamazepine
2839I	82	2023-07-12	56.5	120	2023-08-10	21.53	2023-07-12	2023-07-12	30	1	5	1	female	2023-02-07	75	12	12	Single	No	No	Never Alcohol user	Never drug user	No	No	No	Epilepsy	Carbamazepine
2839I	80	2023-08-10	57	120	2023-09-08	21.72	2023-08-10	2023-08-10	30	1	6	1	female	2023-02-07	75	12	12	Single	No	No	Never Alcohol user	Never drug user	No	No	No	Epilepsy	Carbamazepine
2839I	81	2023-09-11	57	111	2023-10-09	21.72	2023-09-11	2023-09-11	30	0	7	1	female	2023-02-07	75	12	14	Single	No	No	Never Alcohol user	Never drug user	No	No	No	Epilepsy	Carbamazepine
7394P	60	2023-09-26	55	90	2023-10-02	20.45	2023-09-26	2023-09-26	0	0	3	2	male	2023-09-11	22	5	7	Single	No	Unknown	Never Alcohol user	Never drug user	No	No	No	Nonorganic enuresis	NA
3651M	78	2023-11-13	53	116	2023-12-11	21.23	2023-11-13	2023-11-13	0	0	9	1	female	2022-08-24	22	14	18	Common-law	No	Unknown	Never Alcohol user	Never drug user	No	No	No	Epilepsy	NA
3064Y	NA	---	0	0	2024-02-01	0	2024-01-03	2024-01-03	30	0	1	1	male	2024-01-03	31	12	18	Single	Unknown	Unknown	Never Alcohol user	Never drug user	NA	NA	NA	Epilepsy	Carbamazepine
5471N	80	---	53	110	2023-06-27	18.13	2023-05-29	2023-05-29	30	0	1	1	male	2023-05-29	21	14	20	Single	No	Unknown	Never Alcohol user	Never drug user	NA	NA	NA	Epilepsy	Carbamazepine
5471N	76	2023-06-27	53	100	2023-07-25	18.13	2023-06-27	2023-06-27	30	1	2	1	male	2023-05-29	21	14	18	Single	No	Unknown	Never Alcohol user	Never drug user	No	No	No	Epilepsy	Carbamazepine
5471N	80	2023-07-31	53	108	2023-08-29	18.13	2023-07-31	2023-07-31	30	0	3	1	male	2023-05-29	21	14	14	Single	No	Unknown	Never Alcohol user	Never drug user	No	No	No	Epilepsy	Carbamazepine
5471N	80	2023-10-05	53	108	2023-11-03	18.13	2023-10-05	2023-10-05	30	0	4	1	male	2023-05-29	21	14	15	Single	No	Unknown	Never Alcohol user	Never drug user	No	No	No	Epilepsy	Sodium Valproate
5471N	76	2023-11-13	53	109	2023-12-11	18.13	2023-11-13	2023-11-13	30	0	5	1	male	2023-05-29	21	14	17	Single	No	Unknown	Never Alcohol user	Never drug user	No	No	No	Epilepsy	Sodium Valproate
8917J	82	---	57	149	2023-07-10	19.96	2023-06-29	2023-06-29	10	0	1	2	male	2023-06-29	19	1	7	Single	Unknown	Unknown	Never Alcohol user	Never drug user	NA	NA	NA	Phobic anxiety disorders	Chlorpromazine
2831S	74	---	54	100	2023-06-17	22.19	2023-05-19	2023-05-19	30	0	1	1	female	2023-05-19	19	14	13	Single	No	No	Never Alcohol user	Never drug user	NA	NA	NA	Epilepsy	Carbamazepine
5592X	79	---	41	120	2024-01-06	20.92	2023-12-08	2023-12-08	0	0	1	2	female	2023-12-08	44	1	23	Single	Unknown	Unknown	Current Alcohol user	Never drug user	NA	NA	NA	Epilepsy	NA
7841D	71	---	53	131	2023-07-05	0	2023-06-07	2023-06-07	30	0	1	2	male	2023-06-07	69	1	7	Widowed	Yes	Yes	Current Alcohol user	Never drug user	NA	NA	NA	Epilepsy	Sodium Valproate
7841D	72	2023-07-04	63	130	2023-08-04	20.34	2023-07-04	2023-07-04	30	1	2	2	male	2023-06-07	69	1	6	Widowed	Yes	Yes	Current Alcohol user	Never drug user	No	No	No	Epilepsy	Carbamazepine
7841D	71	2023-08-04	53	132	2023-09-04	17.11	2023-08-04	2023-08-04	30	0	3	2	male	2023-06-07	69	1	6	Widowed	Yes	Yes	Current Alcohol user	Never drug user	No	No	No	Epilepsy	Sodium Valproate
7841D	70	2023-10-03	53	130	2023-12-01	17.11	2023-10-03	2023-10-03	60	0	4	2	male	2023-06-07	69	1	5	Widowed	Yes	Yes	Current Alcohol user	Never drug user	No	No	No	Epilepsy	Sodium Valproate
2597S	80	---	65	110	2022-09-01	23.88	2022-08-18	2022-08-18	0	0	1	2	male	2022-08-18	30	5	4	Single	No	Unknown	Never Alcohol user	Never drug user	NA	NA	NA	Specific developmental disorders of scholastic skills	NA
1788H	75	---	0	122	2023-04-25	0	2023-03-27	2023-03-27	30	0	1	2	male	2023-03-27	19	1	6	Single	Unknown	Unknown	Current Alcohol user	Never drug user	NA	NA	NA	Epilepsy	Carbamazepine
1788H	80	2023-04-25	66	120	2023-05-23	23.67	2023-04-25	2023-04-25	30	1	2	2	male	2023-03-27	19	1	5	Single	Unknown	Unknown	Current Alcohol user	Never drug user	No	No	No	Epilepsy	Carbamazepine
7274Y	73	---	58	119	2023-10-10	22.94	2023-09-12	2023-09-12	30	0	1	2	male	2023-09-12	19	1	10	Single	No	Unknown	Never Alcohol user	Never drug user	NA	NA	NA	Epilepsy	Carbamazepine
7274Y	73	2023-10-10	58	115	2023-11-08	22.94	2023-10-10	2023-10-10	30	1	2	2	male	2023-09-12	19	1	9	Single	No	Unknown	Never Alcohol user	Never drug user	No	No	No	Epilepsy	Carbamazepine
7274Y	70	2023-11-06	58	128	2023-12-06	22.94	2023-11-06	2023-11-06	30	1	3	2	male	2023-09-12	19	1	8	Single	No	Unknown	Never Alcohol user	Never drug user	No	No	No	Epilepsy	Carbamazepine
6496J	87	---	56	132	2022-05-26	23.31	2022-04-26	2022-04-26	30	0	1	2	male	2022-04-26	34	7	0	Common-law	Unknown	Unknown	Current Alcohol user	Never drug user	NA	NA	NA	Nonorganic sleep disorders	Amitriptyline
9730R	NA	---	55	0	2023-02-24	21.48	2023-01-25	2023-01-25	30	0	1	1	male	2023-01-25	34	16	6	Common-law	Yes	Yes	Past Alcohol user	Never drug user	NA	NA	NA	Epilepsy	Carbamazepine
9730R	NA	2023-04-26	54	0	2023-05-24	21.09	2023-04-26	2023-04-26	30	0	2	1	male	2023-01-25	34	16	NA	Common-law	Yes	Yes	Past Alcohol user	Never drug user	No	No	No	Epilepsy	Carbamazepine
9730R	73	2023-05-24	55	157	2023-06-22	21.48	2023-05-24	2023-05-24	30	1	3	1	male	2023-01-25	34	16	NA	Common-law	Yes	Yes	Past Alcohol user	Never drug user	No	No	No	Epilepsy	Carbamazepine
9730R	70	2023-08-14	55	130	2023-09-12	21.48	2023-08-14	2023-08-14	30	0	4	1	male	2023-01-25	34	16	6	Common-law	Yes	Yes	Past Alcohol user	Never drug user	No	No	No	Epilepsy	Carbamazepine
7619Z	NA	---	42	0	2023-04-18	17.04	2023-04-07	2023-04-07	10	0	1	2	male	2023-04-07	16	8	9	Single	No	No	Never Alcohol user	Never drug user	NA	NA	NA	Dementia	Carbamazepine
7619Z	NA	2023-04-18	43	0	2023-05-19	17.44	2023-04-18	2023-04-18	30	0	2	2	male	2023-04-07	16	8	NA	Single	No	No	Never Alcohol user	Never drug user	No	No	No	Dementia	Carbamazepine
6477J	80	---	52	20	2023-07-25	19.1	2023-07-17	2023-07-17	0	0	1	1	male	2023-07-17	23	12	21	Common-law	No	No	Never Alcohol user	Never drug user	NA	NA	NA	Acute stress reaction	NA
8149E	80	2023-08-02	66	111	2023-09-01	22.84	2023-08-02	2023-08-02	30	0	2	2	male	2022-11-23	21	1	7	Single	No	No	Past Alcohol user	Current drug user	No	No	No	Mental and behavioral disorders due to opioid use	Haloperidol
8947D	93	---	51	142	2022-04-04	18.73	2022-03-07	2022-03-07	30	0	1	1	male	2022-03-07	26	14	12	Single	No	No	Past Alcohol user	Never drug user	NA	NA	NA	Epilepsy	Carbamazepine
8947D	95	2022-05-11	51	140	2022-06-09	18.73	2022-05-11	2022-05-11	30	0	2	1	male	2022-03-07	26	14	13	Single	No	No	Past Alcohol user	Never drug user	No	No	No	Epilepsy	Carbamazepine
8947D	90	2022-05-09	51	139	2022-06-07	18.73	2022-05-09	2022-05-09	30	1	3	1	male	2022-03-07	26	14	13	Single	No	No	Past Alcohol user	Never drug user	No	No	No	Epilepsy	Carbamazepine
5472F	71	---	52	100	2022-07-10	24.73	2022-06-13	2022-06-13	30	0	1	2	female	2022-06-13	15	8	3	Single	No	Unknown	Never Alcohol user	Never drug user	NA	NA	NA	Bipolar affective disorder	Carbamazepine
2527A	60	---	65	120	2022-12-22	25.39	2022-11-24	2022-11-24	30	0	1	1	female	2022-11-24	32	16	11	Single	Unknown	No	Never Alcohol user	Never drug user	NA	NA	NA	Epilepsy	Carbamazepine
2527A	NA	2023-01-23	0	0	2023-02-23	0	2023-01-23	2023-01-23	30	0	2	1	female	2022-11-24	32	16	NA	Single	Unknown	No	Never Alcohol user	Never drug user	No	No	No	Epilepsy	Carbamazepine
2527A	65	2023-06-20	66	120	2023-07-18	25.78	2023-06-20	2023-06-20	30	0	3	1	female	2022-11-24	32	16	9	Single	Unknown	No	Never Alcohol user	Never drug user	No	No	No	Epilepsy	Carbamazepine
2527A	107	2023-07-31	64.5	163	2023-08-30	25.2	2023-07-31	2023-07-31	30	0	4	1	female	2022-11-24	32	16	NA	Single	Unknown	No	Never Alcohol user	Never drug user	No	No	No	Epilepsy	Carbamazepine
2527A	108	2023-08-30	66	163	2023-09-28	25.78	2023-08-30	2023-08-30	30	1	5	1	female	2022-11-24	32	16	9	Single	Unknown	No	Never Alcohol user	Never drug user	No	No	No	Epilepsy	Carbamazepine
2527A	88	2023-11-24	66	139	2023-12-22	25.78	2023-11-24	2023-11-24	30	0	6	1	female	2022-11-24	32	16	9	Single	Unknown	No	Never Alcohol user	Never drug user	No	No	No	Epilepsy	Sodium Valproate
2527A	NA	2023-12-28	62	0	2024-01-26	24.22	2023-12-28	2023-12-28	30	0	7	1	female	2022-11-24	32	16	10	Single	Unknown	No	Never Alcohol user	Never drug user	No	No	No	Epilepsy	Carbamazepine
4937P	80	---	49.9	130	2023-08-11	24.06	2023-07-13	2023-07-13	30	0	1	1	female	2023-07-13	40	14	14	Separated	No	Unknown	Past Alcohol user	Past drug user	NA	NA	NA	Epilepsy	Carbamazepine
[truncated: 769 more rows]
